# Supplementary material for: Resolving subcellular pH with a quantitative fluorescent lifetime biosensor
Source: Nat Commun. 2022 Oct 12;13:6023. doi: 10.1038/s41467-022-33348-z (PMC9556823; doi:10.1038/s41467-022-33348-z)
Supplement: Supplementary file 6 — Supplementary Software [file 41467_2022_33348_MOESM6_ESM.zip]

Archive with 14 entries (11 files):
- ImageJ_scripts/
- ImageJ_scripts/New_starDist_model.zip
- __MACOSX/
- __MACOSX/ImageJ_scripts/
- __MACOSX/ImageJ_scripts/._New_starDist_model.zip
- ImageJ_scripts/Quantify_pH_mask&intensity.ijm
- __MACOSX/ImageJ_scripts/._Quantify_pH_mask&intensity.ijm
- ImageJ_scripts/Analyse FLIM Images.ijm
- __MACOSX/ImageJ_scripts/._Analyse FLIM Images.ijm
- ImageJ_scripts/Analyse FLIM Images with precalculated masks.ijm
- __MACOSX/ImageJ_scripts/._Analyse FLIM Images with precalculated masks.ijm
- ImageJ_scripts/Create_Double_Positive_mask.ijm
- __MACOSX/ImageJ_scripts/._Create_Double_Positive_mask.ijm
- __MACOSX/._ImageJ_scripts
