# Supplementary material for: Resolving subcellular pH with a quantitative fluorescent lifetime biosensor
Source: Nat Commun. 2022 Oct 12;13:6023. doi: 10.1038/s41467-022-33348-z (PMC9556823; doi:10.1038/s41467-022-33348-z)
Supplement: Supplementary file 6 — Supplementary Software [file 41467_2022_33348_MOESM6_ESM.zip › ImageJ_scripts/Analyse FLIM Images.ijm]

// Script for analysis of LASx exported FLIM images. 
// Assumes image has 2 channels, channel 1 = intensity, channel 2 = G-value


run("Options...", "iterations=1 count=1 black edm=16-bit");
roiManager("reset");
run("Set Measurements...", "mean redirect=None decimal=3");

dir1 = File.openDialog("Select starDist model.zip file");

initalise();
createTables();


for(i=0;i<fileList.length;i++){

	fileName=dir+fileList[i];

	if(endsWith(fileName, "tif")){
		open(fileName);

		tempName=File.nameWithoutExtension;
		rename(tempName);
		nameStore=getTitle();
		getDimensions(width, height, channels, slices, frames);
		getPixelSize(unit, pixelWidth, pixelHeight);


		markOutCells();
		storeThresholds();
		
		selectWindow(nameStore);
		close();
		
		}
}

for(i=0;i<fileList.length;i++){

	fileName=dir+fileList[i];

	if(endsWith(fileName, "tif")){
		open(fileName);

		tempName=File.nameWithoutExtension;
		rename(tempName);
		nameStore=getTitle();
		getDimensions(width, height, channels, slices, frames);
		getPixelSize(unit, pixelWidth, pixelHeight);

			
		setBatchMode(true);
		selectWindow(nameStore);
		setBatchMode("hide");

		newImage("Endosome ID", "RGB black", width, height, 1);
		
		createEndosomeMask();

		selectWindow("All Endosomes Mask");
		run("Duplicate...","title=[For Subtraction]");

		measureEndosomes();

		createOutputImages();
		
		setBatchMode(false);


		
		

		
	}
}

selectWindow("Endosome FLIM Analysis - Summary");
saveAs("Results" , dataPath+"Endosome FLIM Analysis - Summary.csv");
run("Close");
selectWindow("Endosome FLIM Analysis - Detailed");
saveAs("Results" , dataPath+"Endosome FLIM Analysis - Detailed.csv");
run("Close");
selectWindow("Endosome FLIM Analysis - Per Pixel");
saveAs("Results" , dataPath+"Endosome FLIM Analysis - Per Pixel.csv");
run("Close");

print("Finished");


//////////////////////////////////////////////////////////
//				GLOBAL VARIABLES						//
/////////////////////////////////////////////////////////

var fs=File.separator;
var dir="";
var phCalValue1=0;
var phCalValue2=0;
var endosomeCutOff=0;
var minLifetimeCutoff=0;
var maxLifetimeCutoff=0;
var lutList=getList("LUTs");
var lutChoice="";
var outputPath="";
var dataPath="";
var roiPath="";
var dumpPath="";
var fileList=newArray();
var tableTitle="";
var tableTitle2="";
var tableTitle3="";
var minThresh=0;
var maxThresh=0;
var minThreshArray=newArray();
var maxThreshArray=newArray();
var numROIs=0;
var numROIsArray=newArray();
var r=0;
var e=0;
var numEndosomes=0;
var pixelWidth=0;
var unit="";


//////////////////////////////////////////////////////////
//				FUNCTIONS								//
/////////////////////////////////////////////////////////

function initalise(){
	
	Dialog.create("Endosome FLIM Anlaysis");

	Dialog.addDirectory("Select Source Directory","");
	Dialog.addNumber("pH Calibration Value 1 (y intercept)", 1.129);
	Dialog.addNumber("pH Calibration Value 2 (slope gradient)", -0.09999);
	Dialog.addNumber("Maximum Size Endosome Cutoff (um^2)", 2);
	Dialog.addNumber("Minimum Lifetime Cutoff",0);
	Dialog.addNumber("Maximum Lifetime Cutoff",12);
	Dialog.addChoice("LUT to Assign Masks", lutList, "Rainbow RGB");
	Dialog.show();

	dir=Dialog.getString();
	phCalValue1=Dialog.getNumber();
	phCalValue2=Dialog.getNumber();
	endosomeCutOff=Dialog.getNumber();
	minLifetimeCutoff=Dialog.getNumber();
	maxLifetimeCutoff=Dialog.getNumber();
	lutChoice=Dialog.getChoice();
	
	fileList=getFileList(dir);
	
	outputPath=dir+"Output Images"+fs;
	dataPath=dir+"Data"+fs;
	roiPath=dir+"ROIs"+fs;
	dumpPath=dir+"Temp"+fs;

	File.makeDirectory(outputPath);
	File.makeDirectory(dataPath);
	File.makeDirectory(roiPath);
	File.makeDirectory(dumpPath);
}

function createTables(){
	tableTitle="[Endosome FLIM Analysis - Summary]";
		if (isOpen("Endosome FLIM Analysis - Summary")){
			print("Table already open");}
		
		else{			
			run("Table...", "name="+tableTitle+" width=1000 height=250");
			print(tableTitle, "\\Headings:Image Name\tCell ID\tNumber of Endosomes\tMean Endosome Area (um^2)\tStd Dev Endosome Area (um^2)\tMin Endosome Area (um^2)\tMax Endosome Area (um^2)\tMean Lifietime\tStd Dev Lifetime\tMean Weighted Lifietime\tStd Dev Weighted Lifetime\tMin Lifetime\tMax Lifetime\tMean pH\tStd Dev pH\tMean Weighted pH\tStd Dev Weighted pH\tMin pH\tMax pH\tMean Distance from Cell Edge (um)\tStd Dev from Cell Edge (um)\tMin from Cell Edge (um)\tMax from Cell Edge (um)\tThreshold Applied\tMin Lifetime Cutoff\tMax Lifetime Cutoff");
			}

		tableTitle2="[Endosome FLIM Analysis - Detailed]";
		if (isOpen("Endosome FLIM Analysis - Detailed")){
			print("Table already open");}
		
		else{			
			run("Table...", "name="+tableTitle2+" width=1000 height=250");
			print(tableTitle2, "\\Headings:Image Name\tCell ID\tEndosome ID\tEndosome Area (um^2)\tMean Lifetime\tStd Dev Lifetime\tMean Weighted Lifetime\tStd Dev Weighted Lifetime\tMin Lifetime\tMax Lifetime\tMean pH\tStd Dev pH\tMean Weighted pH\tStd Dev Weighted pH\tMin pH\tMax pH\tMean Distance from Cell Edge (um)\tStde Dev Distance from Cell Edge (um)\tMin Distance from Cell Edge (um)\tMax Distance from Cell Edge (um)");
			}

		tableTitle3="[Endosome FLIM Analysis - Per Pixel]";
		if(isOpen("Endosome FLIM Analysis - Per Pixel")){
			print("Table already open");}

		else{
			run("Table...","name="+tableTitle3+" width=1000 height=250");
			print(tableTitle3, "\\Headings:Image Name\tCell ID\tEndosome ID\tPixel ID\tIntensity Count\tLifetime");
		
		}
}


function markOutCells(){
	selectWindow(nameStore);
	Stack.setChannel(1);

	roiManager("reset");
	roiManager("Show All");
	setTool("freehand");
	waitForUser("Outline Each Cell \n \nNOTE:Press T Key After Each Cell");

	roiManager("save", roiPath+nameStore+" - Cell ROIs.zip");
	numROIs=roiManager("count");
	numROIsArray=Array.concat(numROIsArray,numROIs);

	roiManager("reset");
	run("Select None");
	
}

function storeThresholds(){
	selectWindow(nameStore);
	Stack.setChannel(1);
	run("Duplicate...","title=[For Threshold]");

	selectWindow("For Threshold");
	//setBatchMode("show");
	run("Gaussian Blur...", "sigma=1");
	setThreshold(15,65000);
	run("Threshold...");
	waitForUser("Adjust Theshold to Select Endosome Signal");
	getThreshold(minThresh, maxThresh);
	minThreshArray=Array.concat(minThreshArray,minThresh);
	maxThreshArray=Array.concat(maxThreshArray,maxThresh);
	selectWindow("For Threshold");
	close();
	selectWindow("Threshold");
	run("Close");
	
}

function createEndosomeMask(){
	selectWindow(nameStore);
	Stack.setChannel(1);
	run("Duplicate...","title=[For Threshold]");

	selectWindow("For Threshold");
	//setBatchMode("show");
	run("Gaussian Blur...", "sigma=1");
	setThreshold(minThreshArray[i],maxThreshArray[i]);
	//run("Threshold...");
	//waitForUser("Adjust Theshold to Select Endosome Signal");
	//getThreshold(minThresh, maxThresh);
	//setBatchMode("hide");
	run("Create Mask");
	selectWindow("mask");
	rename("Endosome Signal Mask");
	selectWindow("For Threshold");
	resetThreshold();
	run("Command From Macro", "command=[de.csbdresden.stardist.StarDist2D], args=['input':'For Threshold', 'modelChoice':'Model (.zip) from File', 'normalizeInput':'true', 'percentileBottom':'25', 'percentileTop':'99.8', 'probThresh':'0.5', 'nmsThresh':'0.0', 'outputType':'ROI Manager','modelFile':'"+dir1+"', 'nTiles':'9', 'excludeBoundary':'2', 'roiPosition':'Automatic', 'verbose':'false', 'showCsbdeepProgress':'false', 'showProbAndDist':'false'], process=[false]");

	newImage("Temp Endosome Mask", "8-bit black", width, height, 1);
	Stack.setXUnit(unit);
	run("Properties...", "pixel_width="+pixelWidth+" pixel_height="+pixelHeight+" voxel_depth=1.0000000");
	selectWindow("Temp Endosome Mask");
	roiManager("Show All");
	setColor(255);
	roiManager("fill");
	run("Watershed");
	roiManager("reset");
	run("Analyze Particles...", "size=0-"+endosomeCutOff+" show=Masks");
	run("BinaryReconstruct ", "mask=[Mask of Temp Endosome Mask] seed=[Endosome Signal Mask] create white");
	selectWindow("Reconstructed");
	rename("All Endosomes Mask");
	
	selectWindow("Mask of Temp Endosome Mask");
	close();
	selectWindow("Temp Endosome Mask");
	close();
	selectWindow("For Threshold");
	close();
	selectWindow("Endosome Signal Mask");
	close();
}

function measureEndosomes(){
	selectWindow(nameStore);
	Stack.setChannel(2);

	newImage("Endosomes for Merge", "8-bit black", width, height, 1);
	newImage("Cells for Merge", "8-bit black", width, height, 1);
	newImage("Endosome Lifetime Overview", "32-bit black", width, height, 1);
	newImage("Endosome Weighted Lifetime Overview", "32-bit black", width, height, 1);
	newImage("Endosome pH Overview", "32-bit black", width, height, 1); 
	newImage("Endosome Weighted pH Overview", "32-bit black", width, height, 1); 
	newImage("Endosome Distance Overview", "32-bit black", width, height, 1);
	

	
	for(r=0;r<numROIsArray[i];r++){
		roiManager("open", roiPath+nameStore+" - Cell ROIs.zip");
		roiManager("Show All");	
				
		roiManager("select",r);
		run("Create Mask");
		run("BinaryReconstruct ", "mask=[For Subtraction] seed=Mask create white");
		selectWindow("Reconstructed");
		rename("Cell Endosomes");
		selectWindow("For Subtraction");
		roiManager("show none");
		run("Select None");

		imageCalculator("Subtract", "For Subtraction","Cell Endosomes");
		selectWindow("Mask");
		run("Copy");
		selectWindow("Cells for Merge");
		run("Add Slice");
		run("Paste");
		run("Select None");
		
		selectWindow("Mask");
		run("Distance Map");
		selectWindow("Mask");
		close();
		

	
		selectWindow("Cell Endosomes");
		roiManager("reset");
		roiManager("show none");
		run("Select None");	
		run("Analyze Particles...", "show=Nothing add");
		numEndosomes=roiManager("count");
		roiManager("save", roiPath+nameStore+" - Cell "+(r+1)+" Endosome ROIs.zip");
		
		run("Clear Results");

		if(numEndosomes==0){
			print(tableTitle2, nameStore+"\t"+(r+1)+"\tNA\tNA\tNA\tNA\tNA\tNA\tNA\tNA\tNA\tNA\tNA\tNA\tNA\tNA\tNA\tNA\tNA\tNA");	

			print(tableTitle, nameStore+"\t"+(r+1)+"\tNA\tNA\tNA\tNA\tNA\tNA\tNA\tNA\tNA\tNA\tNA\tNA\tNA\tNA\tNA\tNA\tNA\tNA\tNA\tNA\tNA\tNA\tNA\tNA");
		}

		if(numEndosomes>0){
			
			
			lifetimeArray=newArray();
			pHArray=newArray();
			weightedLifetimeArraySummary=newArray();
			weightedpHArraySummary=newArray();
			distanceArray=newArray();
			areaArray=newArray();

			for(e=0;e<numEndosomes;e++){
				print("Processing File "+(i+1)+" of "+fileList.length+" - Cell "+(r+1)+" of "+numROIsArray[i]+" - Endosome "+(e+1)+" of "+numEndosomes);
				selectWindow(nameStore);
				Stack.setChannel(2);
				selectWindow("Cell Endosomes");
				run("Set Measurements...", "area mean integrated standard min redirect=["+nameStore+"] decimal=3");
				roiManager("select",e);
				run("Measure");
				endosomeArea=getResult("Area");
				endosomeLifetime=getResult("Mean");
				endosomeStdDevLifetime=getResult("StdDev");
				endosomeMinLifetime=getResult("Min");
				endosomeMaxLifetime=getResult("Max");
				endosomepH=(endosomeLifetime-phCalValue1)/phCalValue2;
				
				endosomeStdDevpH=(getResult("StdDev")-phCalValue1)/phCalValue2;
				endosomeMinpH=(getResult("Min")-phCalValue1)/phCalValue2;
				endosomeMaxpH=(getResult("Max")-phCalValue1)/phCalValue2;

				selectWindow(nameStore);
				roiManager("select",e);
				run("Set Measurements...", "area mean integrated standard min redirect=[None] decimal=3");
				run("Save XY Coordinates...", "save=["+dumpPath+"Lifetime Dump.csv]");	

				
				selectWindow(nameStore);
				roiManager("select",e);
				Stack.setChannel(1);
				run("Set Measurements...", "area mean integrated standard min redirect=[None] decimal=3");
				run("Save XY Coordinates...", "save=["+dumpPath+"Intensity Dump.csv]");
				wait(100);
				open(dumpPath+"Intensity Dump.csv");
				wait(300);
				intensityTitle=Table.title;
				open(dumpPath+"Lifetime Dump.csv");
				wait(100);
				lifetimeTitle=Table.title;
				
				rows=Table.size;
				
				tempIntensityArray=newArray();
				tempLifetimeArray=newArray();
				weightedLifetimeArray=newArray();
				weightedpHArray=newArray();
				
				selectWindow(intensityTitle);
					for(t=0;t<rows;t++){
						intensity=Table.get("Value", rows-(rows-t));
						tempIntensityArray=Array.concat(tempIntensityArray,intensity);
					}
				
				selectWindow(intensityTitle);
				run("Close");
				selectWindow(lifetimeTitle);
					for(t=0;t<rows;t++){
					lifetime=Table.get("Value", rows-(rows-t));
					tempLifetimeArray=Array.concat(tempLifetimeArray,lifetime);
				}
				
				selectWindow(lifetimeTitle);
				run("Close");

				for(t=0;t<tempIntensityArray.length;t++){
					number=tempIntensityArray[t];
					for(a=0;a<number;a++){
						lifetime=tempLifetimeArray[t];
						pH=(lifetime-phCalValue1)/phCalValue2;
						weightedLifetimeArray=Array.concat(weightedLifetimeArray,lifetime);
						weightedpHArray=Array.concat(weightedpHArray,pH);
					}
				}
				
				Array.getStatistics(weightedLifetimeArray, minWeightedLifetime, maxWeightedLifetime, meanWeightedLifetime, stdDevWeightedLifetime);
				Array.getStatistics(weightedpHArray, minWeightedpH, maxWeightedpH, meanWeightedpH, stdDevWeightedpH);

				for(t=0;t<tempIntensityArray.length;t++){
					print(tableTitle3, nameStore+"\t"+(r+1)+"\t"+(e+1)+"\t"+(t+1)+"\t"+tempIntensityArray[t]+"\t"+tempLifetimeArray[t]);
				}

				run("Set Measurements...", "area mean integrated standard min redirect=[EDM of Mask] decimal=3");
				roiManager("select",e);
				run("Measure");
				endosomeDistance=getResult("Mean")*pixelWidth;
				endosomeStdDevDistance=getResult("StdDev")*pixelWidth;
				endosomeMinDistance=getResult("Min")*pixelWidth;
				endosomeMaxDistance=getResult("Max")*pixelWidth;
				
				
				print(tableTitle2, nameStore+"\t"+(r+1)+"\t"+(e+1)+"\t"+endosomeArea+"\t"+endosomeLifetime+"\t"+endosomeStdDevLifetime+"\t"+meanWeightedLifetime+"\t"+stdDevWeightedLifetime+"\t"+endosomeMinLifetime+"\t"+endosomeMaxLifetime+"\t"+endosomepH+"\t"+endosomeStdDevpH+"\t"+meanWeightedpH+"\t"+stdDevWeightedpH+"\t"+endosomeMinpH+"\t"+endosomeMaxpH+"\t"+endosomeDistance+"\t"+endosomeStdDevDistance+"\t"+endosomeMinDistance+"\t"+endosomeMaxDistance);	

				
				lifetimeArray=Array.concat(lifetimeArray,endosomeLifetime);
				weightedLifetimeArraySummary=Array.concat(weightedLifetimeArraySummary, meanWeightedLifetime);
				pHArray=Array.concat(pHArray,endosomepH);
				weightedpHArraySummary=Array.concat(weightedpHArraySummary);
				distanceArray=Array.concat(distanceArray,endosomeDistance);
				areaArray=Array.concat(areaArray,endosomeArea);

				selectWindow("Endosome Lifetime Overview");
				roiManager("select",e);
				setColor(endosomeLifetime);
				fill();

				selectWindow("Endosome pH Overview");
				roiManager("select",e);
				setColor(endosomepH);
				fill();

				selectWindow("Endosome Distance Overview");
				roiManager("select",e);
				setColor(endosomeDistance);
				fill();

				selectWindow("Endosome Weighted Lifetime Overview");
				roiManager("select",e);
				setColor(meanWeightedLifetime);
				fill();

				selectWindow("Endosome Weighted pH Overview");
				roiManager("select",e);
				setColor(meanWeightedpH);
				fill();
			}

			Array.getStatistics(lifetimeArray, lifetimeMin, lifetimeMax, lifetimeMean, lifetimeStdDev);
			Array.getStatistics(pHArray, pHMin, pHMax, pHMean, pHStdDev);
			Array.getStatistics(distanceArray, distanceMin, distanceMax, distanceMean, distanceStdDev);
			Array.getStatistics(areaArray, areaMin, areaMax, areaMean, areaStdDev);
			Array.getStatistics(weightedLifetimeArraySummary, lifetimeSummaryMin, lifetimeSummaryMax, lifetimeSummaryMean, lifetimeSummaryStdDev);
			Array.getStatistics(weightedpHArraySummary, pHSummaryMin, pHSummaryMax, pHSummaryMean, pHSummaryStdDev);
			
			print(tableTitle, nameStore+"\t"+(r+1)+"\t"+numEndosomes+"\t"+areaMean+"\t"+areaStdDev+"\t"+areaMin+"\t"+areaMax+"\t"+lifetimeMean+"\t"+lifetimeStdDev+"\t"+lifetimeSummaryMean+"\t"+lifetimeSummaryStdDev+"\t"+lifetimeMin+"\t"+lifetimeMax+"\t"+pHMean+"\t"+pHStdDev+"\t"+pHSummaryMean+"\t"+pHSummaryStdDev+"\t"+pHMin+"\t"+pHMax+"\t"+distanceMean+"\t"+distanceStdDev+"\t"+distanceMin+"\t"+distanceMax+"\t"+minThreshArray[i]+"\t"+minLifetimeCutoff+"\t"+maxLifetimeCutoff);
		}

		selectWindow("Endosome ID");
		setBatchMode("show");
		roiManager("Show All with labels");
		run("Flatten");
		selectWindow("Endosome ID");
		close();
		selectWindow("Endosome ID-1");
		rename("Endosome ID");
		setBatchMode("hide");

		selectWindow("Cell Endosomes");
		roiManager("reset");
		roiManager("show none");
		run("Select None");	
		run("Copy");
		selectWindow("Endosomes for Merge");
		run("Add Slice");
		run("Paste");
		run("Select None");
		selectWindow("Cell Endosomes");
		close();

		
	}
}

function createOutputImages(){	
	selectWindow("Endosome Lifetime Overview");
	roiManager("show none");
	run("Select None");
	setMinAndMax(1, 3);
	run(lutChoice);

	selectWindow("Endosome Weighted Lifetime Overview");
	roiManager("show none");
	run("Select None");
	setMinAndMax(1, 3);
	run(lutChoice);

	selectWindow("Endosome pH Overview");
	roiManager("show none");
	run("Select None");
	setMinAndMax(4.5, 7.5);
	run(lutChoice);
	
	selectWindow("Endosome Weighted pH Overview");
	roiManager("show none");
	run("Select None");
	setMinAndMax(4.5, 7.5);
	run(lutChoice);
	
	selectWindow("Cells for Merge");
	run("Z Project...", "projection=[Max Intensity]");
	selectWindow("MAX_Cells for Merge");
	rename("Cell Mask");
	run("Outline");
	selectWindow("Cells for Merge");
	close();
	
	selectWindow("Endosomes for Merge");
	run("Z Project...", "projection=[Max Intensity]");
	selectWindow("MAX_Endosomes for Merge");
	rename("Endosome Mask");
	selectWindow("Endosomes for Merge");
	close();

	run("Merge Channels...", "c1=[Cell Mask] c2=[Endosome Mask] keep");
	selectWindow("RGB");
	saveAs("Tiff", outputPath+nameStore+" - Cell and Endosome Masks");
	close();

	selectWindow("Cell Mask");
	run("32-bit");
	run("Copy");

	selectWindow("Endosome Lifetime Overview");
	run("Add Slice");
	run("Paste");
	run("Select None");
	run("Make Composite", "display=Color");
	Stack.setChannel(1);
	roiManager("show none");
	run("Select None");
	setMinAndMax(1, 3);
	run(lutChoice);
	Stack.setChannel(2);
	run("Grays");
	setMinAndMax(0, 255);
	Stack.setChannel(1);
	//run("Calibration Bar...", "location=[Upper Right] fill=White label=Black number=5 decimal=1 font=12 zoom=1 overlay");
	Stack.setDisplayMode("composite");
	saveAs("Tiff", outputPath+nameStore+" - Endosome Lifetime Overview (Raw)");
	run("Stack to RGB");
	run("Flatten");
	saveAs("Tiff", outputPath+nameStore+" - Endosome Lifetime Overview (RGB)");

	selectWindow("Endosome Weighted Lifetime Overview");
	run("Add Slice");
	run("Paste");
	run("Select None");
	run("Make Composite", "display=Color");
	Stack.setChannel(1);
	roiManager("show none");
	run("Select None");
	setMinAndMax(1, 3);
	run(lutChoice);
	Stack.setChannel(2);
	run("Grays");
	setMinAndMax(0, 255);
	Stack.setChannel(1);
	//run("Calibration Bar...", "location=[Upper Right] fill=White label=Black number=5 decimal=1 font=12 zoom=1 overlay");
	Stack.setDisplayMode("composite");
	saveAs("Tiff", outputPath+nameStore+" - Endosome Weighted Lifetime Overview (Raw)");
	run("Stack to RGB");
	run("Flatten");
	saveAs("Tiff", outputPath+nameStore+" - Endosome Weighted Lifetime Overview (RGB)");

	selectWindow("Endosome pH Overview");
	run("Add Slice");
	run("Paste");
	run("Select None");
	run("Make Composite", "display=Color");
	Stack.setChannel(1);
	roiManager("show none");
	run("Select None");
	setMinAndMax(4.5, 7.5);
	run("Rainbow RGB");
	Stack.setChannel(2);
	run("Grays");
	setMinAndMax(0, 255);
	Stack.setChannel(1);
	//run("Calibration Bar...", "location=[Upper Right] fill=White label=Black number=5 decimal=1 font=12 zoom=1 overlay");
	Stack.setDisplayMode("composite");
	saveAs("Tiff", outputPath+nameStore+" - Endosome pH Overview (Raw)");
	run("Stack to RGB");
	run("Flatten");
	saveAs("Tiff", outputPath+nameStore+" - Endosome pH Overview (RGB)");

	selectWindow("Endosome Weighted pH Overview");
	run("Add Slice");
	run("Paste");
	run("Select None");
	run("Make Composite", "display=Color");
	Stack.setChannel(1);
	roiManager("show none");
	run("Select None");
	setMinAndMax(4.5, 7.5);
	run(lutChoice);
	Stack.setChannel(2);
	run("Grays");
	setMinAndMax(0, 255);
	Stack.setChannel(1);
	//run("Calibration Bar...", "location=[Upper Right] fill=White label=Black number=5 decimal=1 font=12 zoom=1 overlay");
	Stack.setDisplayMode("composite");
	saveAs("Tiff", outputPath+nameStore+" - Endosome Weighted pH Overview (Raw)");
	run("Stack to RGB");
	run("Flatten");
	saveAs("Tiff", outputPath+nameStore+" - Endosome Weighted pH Overview (RGB)");

	selectWindow("Endosome ID");
	saveAs("Tiff", outputPath+nameStore+" - Endosome ID Numbers");

	run("Close All");
}
	
