# Supplementary material for: Resolving subcellular pH with a quantitative fluorescent lifetime biosensor
Source: Nat Commun. 2022 Oct 12;13:6023. doi: 10.1038/s41467-022-33348-z (PMC9556823; doi:10.1038/s41467-022-33348-z)
Supplement: Supplementary file 6 — Supplementary Software [file 41467_2022_33348_MOESM6_ESM.zip › ImageJ_scripts/Create_Double_Positive_mask.ijm]

// This script takes a two channel images, applies the Stardist algorithm to find vesicles in each channel, and then generates a mask that shows the vesicles that are positive in both channels, as well as the vesicles that are only positive in channel 1

fs=File.separator;

dir = getDirectory("Select the source directory");

list=getFileList(dir)
Array.sort(list);

saveDir=dir+"Stardist_masks"+fs;
saveDirR=saveDir+"Merged_stardist"+fs;
saveDir_sp=saveDir+"Single_positive"+fs;
saveDir_dp=saveDir+"Double_positive"+fs;
File.makeDirectory(saveDir);
File.makeDirectory(saveDirR);
File.makeDirectory(saveDir_sp);
File.makeDirectory(saveDir_dp);

tableTitle="[CoLoc Analysis - Summary]";
	if (isOpen("CoLoc Analysis - Summary")){
		print("Table already open");}

	else{			
		run("Table...", "name="+tableTitle+" width=1000 height=250");
		print(tableTitle, "\\Headings:Image Name\tPositive\tNegative\tPositive Erode\tNegative Erode");
		}

for(i=0; i<list.length; i++) {

	print("Processing File "+(i+1)+ " of "+list.length);

	fileName=list[i];
	

		
		open(fileName);
		title_A = getTitle();
		nameStore = getTitle();
		run("Split Channels");
		selectWindow("C1-"+title_A);

		title = title_A;
		print(title);

		selectWindow("C2-"+title_A);
		rename("ch01");

		selectWindow("C1-"+title_A);

		rename("ch00");
		setMinAndMax(3, 25);
		print("Running stardist#1");
		run("Command From Macro", "command=[de.csbdresden.stardist.StarDist2D], args=['input':'ch00', 'modelChoice':'Model (.zip) from File', 'normalizeInput':'true', 'percentileBottom':'25', 'percentileTop':'99.8', 'probThresh':'0.5', 'nmsThresh':'0.0', 'outputType':'Label Image','modelFile':'/Users/angus/OneDrive - Monash University/NanoMB/Projects/pH/CoLoc/TF_SavedModel_corrected.zip', 'nTiles':'1', 'excludeBoundary':'2', 'roiPosition':'Automatic', 'verbose':'false', 'showCsbdeepProgress':'false', 'showProbAndDist':'false'], process=[false]");
	
		selectWindow("Label Image");

		rename("RFP_settings");
		run("Red");
		setMinAndMax(0, 1);
		run("Duplicate...", "title=RFP_settings_dup");

		rename("ch01");
		setMinAndMax(10000, 25000);
		
		print("Running stardist#2");
		run("Command From Macro", "command=[de.csbdresden.stardist.StarDist2D], args=['input':'ch01', 'modelChoice':'Model (.zip) from File', 'normalizeInput':'true', 'percentileBottom':'25', 'percentileTop':'99.8', 'probThresh':'0.5', 'nmsThresh':'0.0', 'outputType':'Label Image','modelFile':'/Users/angus/OneDrive - Monash University/NanoMB/Projects/pH/CoLoc/TF_SavedModel_corrected.zip', 'nTiles':'1', 'excludeBoundary':'2', 'roiPosition':'Automatic', 'verbose':'false', 'showCsbdeepProgress':'false', 'showProbAndDist':'false'], process=[false]");
		selectWindow("Label Image");

		rename("Cy5_settings");
		run("Green");
		setMinAndMax(0, 1);
		run("Duplicate...", "title=Cy5_settings_dup");

		//merge channels together
		run("Merge Channels...", "c1=[ch00] c2=[RFP_settings] create keep");
		rename("Merged_RFP");
		//Save out file
		selectWindow("Merged_RFP");
		saveAs("Tiff", saveDirR+"Merge_RFP_"+title+".tif");

		//merge channels together
		run("Merge Channels...", "c1=[ch01] c2=[Cy5_settings] create");
		rename("Merged_Cy5");
		//Save out file
		selectWindow("Merged_Cy5");
		saveAs("Tiff", saveDirR+"Merge_Cy5_"+title+".tif");

		//merge channels together
		run("Merge Channels...", "c1=[RFP_settings] c2=[Cy5_settings_dup] create keep");
		rename("Merged_Stardist");
		//Save out file
		selectWindow("Merged_Stardist");
		saveAs("Tiff", saveDirR+"Merge_stardist_"+title+".tif");

		selectWindow("RFP_settings");
		setOption("ScaleConversions", true);
		run("8-bit");
		setOption("BlackBackground", false);
		run("Convert to Mask");
		run("Watershed");
		run("Duplicate...", "title=RFP_settings_erode");
		
		selectWindow("Cy5_settings_dup");
		setOption("ScaleConversions", true);
		run("8-bit");
		setOption("BlackBackground", false);
		run("Convert to Mask");
		run("Watershed");
		run("Duplicate...", "title=Cy5_settings_erod");

		selectWindow("RFP_settings_erode");
		roiManager("reset");
		run("Create Selection");
		run("Enlarge...", "enlarge=-1");
		run("Make Inverse");
		roiManager("Add");
		roiManager("Select", 0);
		roiManager("Set Fill Color", "white");
		run("Flatten");
		setOption("BlackBackground", false);
		run("Convert to Mask");
		rename("RFP_settings_erode2");
		
		selectWindow("Cy5_settings_erod");
		roiManager("reset");
		run("Create Selection");
		run("Enlarge...", "enlarge=-1");
		run("Make Inverse");
		roiManager("Add");
		roiManager("Select", 0);
		roiManager("Set Fill Color", "white");
		run("Flatten");
		setOption("BlackBackground", false);
		run("Convert to Mask");
		rename("Cy5_settings_erod2");

		
		imageCalculator("AND create", "RFP_settings_erode2","Cy5_settings_erod2");
		rename("double_positive_mask");
		run("BinaryReconstruct ", "mask=[RFP_settings_erode] seed=[double_positive_mask] create white");
		rename("double_positive");
		imageCalculator("XOR create", "RFP_settings_erode","double_positive");
		rename("single_positive");
		saveAs("Tiff", saveDir_sp+title);
		selectWindow("double_positive");
		saveAs("Tiff", saveDir_dp+title);
		
		while (nImages()>0)	{
			selectImage(nImages());
			run("Close");
		}


	}

print("complete");	
