# Supplementary material for: Resolving subcellular pH with a quantitative fluorescent lifetime biosensor
Source: Nat Commun. 2022 Oct 12;13:6023. doi: 10.1038/s41467-022-33348-z (PMC9556823; doi:10.1038/s41467-022-33348-z)
Supplement: Supplementary file 8 — Source data [file 41467_2022_33348_MOESM8_ESM.xlsx]

## Sheet: Figure 1
	Figure 1c							Figure 1d						Figure 1e			Figure 1h
	Replicate 1		Replicate 2		Replicate 3				mApple intensity		mApple G value
	pH	Fluorescence intensity (%)	pH	Fluorescence intensity (%)	pH	Fluorescence intensity (%)		pH	Upper limit	Lower limit	Upper limit	Lower limit		pH	mApple fluorescent lifetime (ns)		pH	mApple phasor G-value
	4.61	3.6	4.6	12.8	4.6	16.9		4.6	0.488283	-0.5	0.0604592	-0.0643311		4.6	1.30808		4.6	0.680533
	5.09	8.3	5	8.4	5	9.3		4.7	0.427492	-0.5	0.0575225	-0.0611215		4.6	1.24703		4.6	0.678767
	5.56	16.3	5.5	16.8	5.5	17.9		4.8	0.373691	-0.5	0.0546607	-0.0579868		4.6	1.22979		4.61	0.658174
	6.09	31.3	6	30.8	6	34.4		4.9	0.32749	-0.5	0.0518865	-0.0549398		4.61	1.26784		4.61	0.66165
	6.54	56.7	6.5	45.3	6.5	53.5		5	0.289148	-0.5	0.049215	-0.0519954		4.61	1.24946		5	0.636637
	7	84.4	7	70	7	76.2		5.1	0.258292	-0.5	0.0466643	-0.0491717		5	1.384		5	0.632826
	7.35	100	7.4	100	7.4	100		5.2	0.23374	-0.5	0.0442558	-0.0464903		5	1.40399		5	0.631941
								5.3	0.213717	-0.312379	0.0420147	-0.0439763		5	1.39921		5.08	0.607034
								5.4	0.196406	-0.230326	0.0399703	-0.0416591		5.08	1.46252		5.08	0.61562
								5.5	0.180438	-0.194083	0.0381558	-0.0395717		5.08	1.43333		5.5	0.587816
								5.6	0.16504	-0.174156	0.0366074	-0.0377505		5.5	1.56171		5.5	0.583743
								5.7	0.149925	-0.16053	0.0353627	-0.0362328		5.5	1.58449		5.5	0.587651
								5.8	0.13514	-0.14882	0.0344578	-0.0350551		5.5	1.56857		5.56	0.572707
								5.9	0.120948	-0.137023	0.033924	-0.0342484		5.56	1.60705		5.56	0.573776
								6	0.107773	-0.124443	0.0337833	-0.0338348		5.56	1.60274		5.56	0.57932
								6.1	0.0961811	-0.111275	0.0340454	-0.033824		5.56	1.58501		6	0.534971
								6.2	0.0868546	-0.0984239	0.0347058	-0.0342115		6	1.74287		6	0.528282
								6.3	0.0804663	-0.087272	0.0357469	-0.0349797		6	1.77661		6	0.531792
								6.4	0.0773502	-0.0791978	0.0371404	-0.0361003		6	1.76076		6.04	0.507754
								6.5	0.0770561	-0.0748845	0.0388516	-0.0375386		6.04	1.83985		6.04	0.514038
								6.6	0.0782503	-0.0739262	0.040843	-0.0392571		6.04	1.81719		6.04	0.517782
								6.7	0.0792365	-0.0750994	0.0430776	-0.0412188		6.04	1.80374		6.5	0.478779
								6.8	0.0786607	-0.0769167	0.045521	-0.0433894		6.5	1.89115		6.5	0.473414
								6.9	0.0759481	-0.0779767	0.0481425	-0.0457379		6.5	1.96094		6.5	0.48229
								7	0.0716206	-0.0771321	0.0509152	-0.0482378		6.5	1.90543		6.58	0.453432
								7.1	0.0681095	-0.0738744	0.0538163	-0.050866		6.58	1.98444		6.58	0.457476
								7.2	0.0723407	-0.0696702	0.0568266	-0.0536034		6.58	1.96806		7	0.415236
								7.3	0.102103	-0.0700464	0.0599298	-0.0564337		7	2.11714		7	0.446655
								7.4	0.208373	-0.0813655	0.0631125	-0.0593435		7	2.02563		7	0.446832
														7	2.00557		7.07	0.40762
														7	2.15786		7.4	0.384541
														7.07	2.13357		7.41	0.392353
														7.4	2.22137		7.41	0.394038
														7.4	2.20683		7.41	0.397369
														7.41	2.17721		7.42	0.394777
														7.41	2.16575
														7.42	2.16554

## Sheet: Figure 3
	Figure 3e		Figure 3f
	TfR-mApple		TMEM106b-mApple
	Vesicle mean weighted pH		Vesicle mean weighted pH
	4.6004		5.3523
	4.6712		4.8495
	4.74		5.1631
	4.7664		5.3373
	4.7905		4.8138
	4.8481		5.2309
	4.8525		4.8698
	4.8685		4.9806
	4.9012		4.9698
	4.8964		4.48
	4.851		4.7861
	4.9112		5.1763
	4.9381		4.8353
	4.9248		4.7568
	4.8774		5.0484
	4.863		5.051
	4.9195		4.7383
	4.9152		5.0539
	4.9351		5.1844
	4.9001		5.2204
	4.9595		4.5911
	4.9594		5.2381
	4.9099		4.7845
	4.9956		4.9188
	4.9989		5.0351
	5.0004		4.9564
	5.0002		4.7754
	4.8925		4.896
	5.0097		4.8436
	4.9579		4.8535
	5.0122		5.0967
	5.0397		5.0031
	4.9978		4.61
	5.0375		4.7866
	5.0112		4.8182
	4.9812		5.3114
	4.9215		4.9205
	5.0166		5.0004
	4.9966		4.9701
	5.0325		5.1359
	5.0271		4.4237
	5.0515		5.2521
	5.0625		4.9573
	4.997		5.0012
	4.9639		5.0056
	5.0302		4.599
	5.0661		4.8982
	5.0136		5.0968
	4.98		4.5493
	5.0945		4.9139
	4.9521		4.9669
	5.0563		4.7238
	5.0364		4.5539
	5.0484		5.1891
	5.0913		4.9465
	5.1434		5.5492
	5.0639		5.0025
	5.0349		4.9793
	5.0748		5.3216
	5.0614		5.3571
	5.0192		4.9115
	5.1182		5.7391
	5.0515		4.9116
	5.1098		4.9458
	5.056		4.7658
	5.1344		5.2588
	5.1262		4.9029
	5.1051		4.8372
	5.1228		4.9648
	5.0673		5.1701
	5.1218		5.0426
	5.0755		4.8835
	4.9274		4.8476
	5.1322		5.0415
	5.1535		5.9117
	5.1271		5.2245
	5.0461		5.3578
	5.1476		5.4668
	5.0251		4.9485
	5.0892		4.6595
	5.1118		5.1659
	5.0581		5.2499
	5.1723		5.7913
	5.0746		5.1836
	5.0855		4.9542
	5.0841		4.8462
	5.1495		4.6632
	5.1054		5.2743
	5.0955		4.922
	5.0452		5.0348
	5.1715		4.9415
	5.1529		4.901
	5.1605		5.088
	5.1556		5.236
	5.1153		4.9831
	5.1862		4.8811
	5.1338		4.9585
	5.1698		5.3897
	5.1413		4.9696
	5.1093		4.5526
	5.021		5.029
	5.1817		5.0147
	5.1857		5.1818
	5.107		5.2788
	5.2005		5.2749
	5.0981		5.0568
	5.1848		4.6912
	5.1868		4.851
	5.0829		4.8669
	5.1783		4.8475
	5.1589		5.163
	5.156		5.201
	5.1886		4.9598
	5.1431		5.0759
	5.1108		5.2499
	5.1719		5.1702
	5.2022		5.2767
	5.1824		4.7617
	5.1589		4.5576
	5.2027		4.547
	5.1957		5.0869
	5.1452		4.4373
	5.1904		4.7839
	5.1637		4.7827
	5.1615		4.3757
	5.1894		4.1079
	5.1888		5.0023
	5.1734		4.9772
	5.0368		5.1706
	5.1857		5.3668
	5.19		5.7918
	5.2085		5.0925
	5.1955		5.018
	5.1851		5.3733
	5.0973		5.5216
	5.1638		5.0997
	5.2089		5.3114
	5.1971		4.6925
	5.1443		5.0656
	5.2274		4.8565
	5.2155		4.6272
	5.1803		5.1437
	5.2423		5.3135
	5.258		5.2033
	5.1533		4.8842
	5.2538		5.1505
	5.2462		5.2979
	5.2069		4.8431
	5.1098		5.0518
	5.1697		4.4922
	5.1972		4.9108
	5.2083		4.9865
	5.2075		5.3738
	5.1782		4.9405
	5.2689		5.0277
	5.2746		5.0821
	5.2353		5.0931
	5.2895		4.9248
	5.2618		5.0524
	5.2408		5.2624
	5.0314		5.0978
	5.2748		5.1059
	5.2836		4.9993
	5.2572		4.8584
	5.1732		5.1072
	5.2636		5.2856
	5.1741		4.868
	5.2398		5.1587
	5.2959		5.0884
	5.2678		5.4012
	5.1869		4.8511
	5.1927		5.0628
	5.2838		4.9186
	5.2426		5.0871
	5.1936		5.5567
	5.3128		4.945
	5.2588		5.3364
	5.2788		5.324
	5.3174		5.0143
	5.2878		4.9924
	5.3289		5.1432
	5.2898		5.3502
	5.1655		4.9979
	5.2489		5.0669
	5.2435		5.0758
	5.3233		5.3127
	5.3025		5.2412
	5.3295		5.3085
	5.3226		4.9326
	5.3085		5.1878
	5.3259		5.5638
	5.2773		4.9535
	5.3272		5.0612
	5.2689		5.3408
	5.1902		5.1741
	5.2976		5.1275
	5.3183		5.209
	5.3374		5.0121
	5.3154		4.959
	5.3636		4.9795
	5.2063		4.909
	5.2791		5.2258
	5.3288		4.8143
	5.3241		5.4035
	5.3469		4.8995
	5.3593		5.1562
	5.2968		5.2229
	5.3019		4.9657
	5.2952		5.4164
	5.3259		5.194
	5.2431		4.9197
	5.325		5.0199
	5.333		5.225
	5.3295		5.066
	5.4013		5.0791
	5.3649		5.1621
	5.3391		5.0759
	5.3925		5.3423
	5.3287		4.6448
	5.336		5.0458
	5.3687		5.1104
	5.3681		5.274
	5.3162		5.1446
	5.3815		5.2002
	5.3563		5.1185
	5.3993		5.0106
	5.3803		4.7511
	5.3946		5.1794
	5.4063		4.9408
	5.4298		5.359
	5.3775		5.7466
	5.3587		4.9882
	5.3594		5.09
	5.3064		5.229
	5.4382		4.6829
	5.4435		4.9016
	5.3462		5.0969
	5.4447		4.7532
	5.3798		5.4879
	5.4308		4.9236
	5.407		5.1018
	5.3851		5.0313
	5.3945		5.0568
	5.3868		5.1018
	5.3657		5.373
	5.4879		5.3624
	5.435		5.362
	5.4253		5.2767
	5.4812		5.0972
	5.4452		5.4283
	5.4552		4.8155
	5.4393		5.1872
	5.4921		4.8192
	5.4377		5.1115
	5.4504		4.8384
	5.4648		5.3205
	5.4841		5.0246
	5.4311		5.2137
	5.4363		5.2631
	5.4798		4.9704
	5.3326		4.851
	5.4169		4.9038
	5.4013		5.2197
	5.4276		4.9126
	5.4736		5.332
	5.3947		6.0725
	5.4797		5.6418
	5.4086		4.8277
	5.4687		5.1249
	5.3333		5.1927
	5.4723		5.4139
	5.5762		4.8978
	5.4813		4.8214
	5.5495		5.0345
	5.5514		5.2549
	5.427		4.8482
	5.4589		5.0661
	5.4946		4.6421
	5.5158		5.1891
	5.5047		4.6965
	5.403		4.8653
	5.5011		4.9956
	5.5004		4.7831
	5.4205		4.7887
	5.5232		5.0202
	5.5364		4.7734
	5.4859		5.0009
	5.5269		5.0286
	5.5498		4.7738
	5.5597		5.0212
	5.5307		4.8797
	5.551		4.8553
	5.5391		4.9741
	5.5532		4.8968
	5.5428		5.066
	5.5755
	5.4803
	5.5217
	5.5102
	5.4074
	5.5736
	5.5401
	5.5912
	5.5764
	5.5429
	5.341
	5.5955
	5.5735
	5.5943
	5.5114
	5.5918
	5.6069
	5.5807
	5.5859
	5.5648
	5.6178
	5.6118
	5.4922
	5.6302
	5.5986
	5.6373
	5.6449
	5.5684
	5.6085
	5.6642
	5.681
	5.5682
	5.6132
	5.5588
	5.6664
	5.6186
	5.6514
	5.667
	5.6598
	5.6748
	5.5876
	5.5789
	5.6853
	5.6486
	5.6965
	5.6553
	5.6314
	5.6039
	5.6824
	5.6298
	5.5716
	5.7159
	5.6567
	5.5848
	5.6727
	5.6812
	5.619
	5.706
	5.6679
	5.6486
	5.7164
	5.6652
	5.5649
	5.6357
	5.6818
	5.69
	5.6941
	5.6463
	5.7323
	5.6727
	5.6241
	5.6565
	5.6926
	5.7464
	5.7394
	5.7425
	5.6969
	5.6003
	5.7059
	5.7441
	5.7322
	5.7687
	5.703
	5.6235
	5.7619
	5.6547
	5.7854
	5.6373
	5.6923
	5.7909
	5.7898
	5.754
	5.7917
	5.7208
	5.708
	5.793
	5.7207
	5.7874
	5.811
	5.7572
	5.6757
	5.788
	5.8043
	5.8115
	5.7978
	5.7946
	5.8045
	5.71
	5.7261
	5.7853
	5.7358
	5.7955
	5.7963
	5.8269
	5.8402
	5.8746
	5.7765
	5.8861
	5.8171
	5.8822
	5.8245
	5.8599
	5.8423
	5.834
	5.8798
	5.8996
	5.907
	5.9092
	5.843
	5.8955
	5.8884
	5.825
	5.8736
	5.8812
	5.8785
	5.9324
	5.936
	5.8724
	5.8911
	6.0076
	5.9418
	5.9392
	5.9017
	5.9201
	5.9387
	5.9243
	5.8828
	5.931
	5.8933
	5.9308
	5.9442
	5.9725
	5.9529
	5.9541
	5.9659
	5.9308
	5.9799
	5.9375
	5.9699
	5.8712
	5.9668
	5.9444
	5.9461
	5.9515
	6.0094
	6.0026
	5.9884
	5.9572
	5.9285
	6.0016
	5.9637
	6.002
	6.0178
	5.9935
	6.047
	6.0482
	5.8227
	6.068
	6.0773
	6.0742
	6.0657
	6.0522
	6.0194
	6.0619
	6.1122
	6.0086
	6.0754
	6.124
	6.054
	6.1489
	6.1255
	6.1326
	6.0979
	6.1821
	6.1667
	6.1669
	6.1771
	6.1756
	6.2186
	6.1328
	6.076
	6.1762
	6.2182
	6.1759
	6.1262
	6.1568
	6.1729
	6.1735
	6.2407
	6.2324
	6.1305
	6.1968
	6.2971
	6.2705
	6.2509
	6.2348
	6.2323
	6.2668
	6.2372
	6.2627
	6.3108
	6.2537
	6.2343
	6.2906
	6.2263
	6.2751
	6.2586
	6.1678
	6.29
	6.2655
	6.2667
	6.271
	6.2667
	6.2947
	6.3358
	6.2986
	6.3302
	6.3126
	6.3776
	6.3206
	6.2966
	6.3632
	6.3327
	6.3212
	6.3275
	6.3715
	6.3404
	6.3886
	6.3565
	6.3742
	6.3751
	6.3813
	6.3773
	6.3978
	6.408
	6.3833
	6.4064
	6.4151
	6.4627
	6.3674
	6.419
	6.4274
	6.4529
	6.4068
	6.4135
	6.403
	6.4113
	6.458
	6.5028
	6.5181
	6.4524
	6.4853
	6.5375
	6.5435
	6.5353
	6.5308
	6.4987
	6.5664
	6.5876
	6.5304
	6.5565
	6.5734
	6.5746
	6.5545
	6.5704
	6.5818
	6.5806
	6.5384
	6.5432
	6.6095
	6.5674
	6.5971
	6.5885
	6.5626
	6.5814
	6.6257
	6.6238
	6.6389
	6.5884
	6.6294
	6.6244
	6.6084
	6.6566
	6.6691
	6.6684
	6.6332
	6.6917
	6.7029
	6.634
	6.6985
	6.6359
	6.6565
	6.7011
	6.6829
	6.688
	6.6911
	6.6784
	6.6957
	6.6545
	6.6553
	6.6707
	6.7205
	6.7275
	6.7136
	6.7419
	6.7138
	6.7049
	6.7218
	6.6824
	6.7511
	6.7356
	6.7783
	6.7637
	6.7865
	6.7838
	6.763
	6.7666
	6.7951
	6.7884
	6.7868
	6.811
	6.8132
	6.8317
	6.8316
	6.8073
	6.8468
	6.8371
	6.8483
	6.8381
	6.8368
	6.8228
	6.8933
	6.9176
	6.8739
	6.8895
	6.8467
	6.8753
	6.9264
	6.8723
	6.8721
	6.8566
	6.8572
	6.8707
	6.8622
	6.9043
	6.8466
	6.8561
	6.8975
	6.8999
	6.8948
	6.8893
	6.8944
	6.9128
	6.9214
	6.8916
	6.9429
	6.9458
	6.9277
	6.926
	6.8953
	6.9316
	6.9372
	6.9611
	6.9524
	6.9892
	6.9591
	6.9653
	7.0207
	6.9789
	6.9966
	6.9744
	6.9754
	7.0249
	6.9787
	6.983
	7.0125
	6.9701
	6.9879
	6.9904
	7.0089
	7.0042
	7.0247
	7.0494
	6.9928
	7.0431
	6.9845
	7.0288
	7.0237
	7.0099
	6.9616
	7.0254
	7.0315
	7.0002
	7.0388
	7.0324
	7.0493
	7.127
	7.075
	7.0713
	7.0985
	7.106
	7.1113
	7.1086
	7.1489
	7.1429
	7.1757
	7.1848
	7.1555
	7.1584
	7.1787
	7.1716
	7.1864
	7.1971
	7.1939
	7.1862
	7.199
	7.2413
	7.269

## Sheet: Figure 4
	Figure 4c				Figure 4d	Total average mean weighted pH
						BAFA			Untreated
	Time (min)	Vesicle mean weighted pH	Sample type		Time (min)	Replicate 1	Replicate 2	Replicate 3	Replicate 1	Replicate 2	Replicate 3	T-test result
	0	5.6155	BafA1		0	5.33749	5.39197	5.16347	5.23918	5.41998	4.87252	0.546019
	0	5.0176	BafA1		5	5.18494	5.45879	5.49577	5.16696	5.39417	5.04962	0.279056
	0	5.6954	BafA1		10	5.32328	5.64137	5.76129	5.19952	5.4227	5.07227	0.111119
	0	4.6438	BafA1		15	5.55338	5.84523	5.84117	5.13515	5.48784	5.13577	0.0332066
	0	5.7812	BafA1		20	5.87486	5.91248	5.91349	5.13216	5.49559	5.05956	0.0370665
	0	5.5233	BafA1		25	5.98484	6.0133	6.112	5.11698	5.50175	4.94404	0.0302324
	0	5.5817	BafA1		30	6.03538	6.17179	6.14406	5.10612	5.50167	4.93444	0.025104
	0	5.1362	BafA1		35	6.18361	6.30191	6.2516	5.1339	5.50767	4.99878	0.0171746
	0	5.5814	BafA1		40	6.22933	6.35112	6.33117	5.06896	5.5004	4.95672	0.01696
	0	5.2553	BafA1		45	6.2677	6.39173	6.39298	5.12747	5.50666	5.00471	0.0124104
	0	6.7014	BafA1		50	6.31679	6.43756	6.41737	5.09108	5.4865	5.00104	0.011357
	0	6.0628	BafA1		55	6.3624	6.45265	6.44216	5.08602	5.50516	4.99789	0.0137222
	0	4.9842	BafA1		60	6.41675	6.46581	6.4955	5.06793	5.53901	5.19223	0.0119967
	0	5.6007	BafA1
	0	5.8044	BafA1									Statistical test = Two tailed student's T-test with unequal variance.
	0	5.912	BafA1
	0	5.2896	BafA1
	0	4.9693	BafA1
	0	6.2792	BafA1
	0	5.8898	BafA1
	0	4.7283	BafA1
	0	5.5766	BafA1
	0	4.7324	BafA1
	0	6.6728	BafA1
	0	5.3727	BafA1
	0	4.9456	BafA1
	0	5.0173	BafA1
	0	5.5757	BafA1
	0	4.6805	BafA1
	0	4.8123	BafA1
	0	5.0265	BafA1
	0	4.7481	BafA1
	0	4.8133	BafA1
	0	4.9621	BafA1
	0	4.8528	BafA1
	0	4.7963	BafA1
	0	4.6413	BafA1
	0	4.6343	BafA1
	0	4.2974	BafA1
	0	4.5304	BafA1
	0	4.7242	BafA1
	0	4.6765	BafA1
	0	4.5232	BafA1
	0	5.3943	BafA1
	0	5.8373	BafA1
	0	4.8435	BafA1
	0	4.5893	BafA1
	0	4.903	BafA1
	0	4.857	BafA1
	0	5.3667	BafA1
	0	4.6016	BafA1
	0	6.3862	BafA1
	0	5.1917	BafA1
	0	4.8088	BafA1
	0	5.3609	BafA1
	0	4.7472	BafA1
	0	6.0433	BafA1
	0	4.2607	BafA1
	0	5.6276	BafA1
	0	5.1212	BafA1
	0	5.1992	BafA1
	0	5.7052	BafA1
	0	4.6017	BafA1
	0	5.8119	BafA1
	0	4.8718	BafA1
	0	5.9435	BafA1
	0	6.1163	BafA1
	0	5.1688	BafA1
	0	5.5551	BafA1
	0	5.734	BafA1
	0	4.5802	BafA1
	0	4.7862	BafA1
	0	4.7693	BafA1
	0	5.1558	BafA1
	0	5.4963	BafA1
	0	4.8968	BafA1
	0	4.8987	BafA1
	0	6.2095	BafA1
	0	5.4614	BafA1
	0	5.713	BafA1
	0	4.9242	BafA1
	0	4.9793	BafA1
	0	5.3069	BafA1
	0	4.5039	BafA1
	0	5.368	BafA1
	0	6.2504	BafA1
	0	4.9124	BafA1
	0	5.2399	BafA1
	0	5.6014	BafA1
	0	5.1954	BafA1
	0	4.9152	BafA1
	0	4.7842	BafA1
	0	4.5929	BafA1
	0	5.4695	BafA1
	0	5.3279	BafA1
	0	5.2355	BafA1
	0	5.8129	BafA1
	0	5.4917	BafA1
	0	5.2971	BafA1
	0	5.4975	BafA1
	0	5.3889	BafA1
	0	4.5638	BafA1
	0	5.235	BafA1
	0	5.7188	BafA1
	0	5.1246	BafA1
	0	5.8317	BafA1
	0	5.5217	BafA1
	0	5.4842	BafA1
	0	5.904	BafA1
	0	6.4972	BafA1
	0	4.4399	BafA1
	0	4.5265	BafA1
	0	4.2439	BafA1
	0	5.0425	BafA1
	0	5.452	BafA1
	0	5.2733	BafA1
	0	4.6876	BafA1
	0	5.2662	BafA1
	0	5.9986	BafA1
	0	5.3131	BafA1
	0	4.5348	BafA1
	0	6.3407	BafA1
	0	5.1326	BafA1
	0	4.4257	BafA1
	0	4.8793	BafA1
	0	5.9434	BafA1
	0	4.8061	BafA1
	0	4.4812	BafA1
	0	4.5817	BafA1
	0	5.8938	BafA1
	0	5.1026	BafA1
	0	5.0464	BafA1
	0	5.202	BafA1
	0	5.0251	BafA1
	0	4.58	BafA1
	0	4.9565	BafA1
	0	6.7337	BafA1
	0	5.7872	BafA1
	0	5.1044	BafA1
	0	5.1672	BafA1
	0	5.875	BafA1
	0	4.6587	BafA1
	0	5.5091	BafA1
	0	4.2701	BafA1
	0	4.4814	BafA1
	0	5.1208	BafA1
	0	4.5655	BafA1
	0	4.659	BafA1
	0	5.5255	BafA1
	0	4.3583	BafA1
	0	5.0905	BafA1
	0	5.8277	BafA1
	0	5.0939	BafA1
	0	6.1115	BafA1
	0	5.2091	BafA1
	0	5.4661	BafA1
	0	5.1308	BafA1
	0	4.9491	BafA1
	0	5.4931	BafA1
	0	6.5611	BafA1
	0	5.6243	BafA1
	0	5.7206	BafA1
	0	5.9011	BafA1
	0	5.9997	BafA1
	0	5.2376	BafA1
	0	6.1322	BafA1
	0	5.4126	BafA1
	0	5.085	BafA1
	0	5.283	BafA1
	0	5.7773	BafA1
	0	5.8984	BafA1
	0	5.3165	BafA1
	0	4.1263	BafA1
	0	4.9718	BafA1
	0	4.6578	BafA1
	0	5.1796	BafA1
	0	5.2915	BafA1
	0	5.1041	BafA1
	0	4.8024	BafA1
	0	5.4051	BafA1
	0	4.935	BafA1
	0	5.2469	BafA1
	0	4.9116	BafA1
	0	5.9345	BafA1
	0	4.8404	BafA1
	0	5.444	BafA1
	0	5.824	BafA1
	0	5.2302	BafA1
	0	5.8146	BafA1
	0	6.2862	BafA1
	0	5.0141	BafA1
	0	4.9562	BafA1
	0	5.3029	BafA1
	0	5.5948	BafA1
	0	4.5762	BafA1
	0	4.6112	BafA1
	0	5.9466	BafA1
	0	5.0842	BafA1
	0	5.1153	BafA1
	0	4.3548	BafA1
	0	4.7263	BafA1
	0	5.1409	BafA1
	0	5.9731	BafA1
	0	5.285	BafA1
	0	4.4467	BafA1
	0	4.6824	BafA1
	0	5.1585	BafA1
	0	5.1227	BafA1
	0	5.2623	BafA1
	0	5.7112	BafA1
	0	4.6085	BafA1
	0	5.1733	BafA1
	0	6.5406	BafA1
	0	4.8529	BafA1
	0	4.8878	BafA1
	0	4.835	BafA1
	0	5.0367	BafA1
	0	4.7691	BafA1
	0	5.8863	BafA1
	0	4.4896	BafA1
	0	5.1811	BafA1
	0	5.0877	BafA1
	0	5.4844	BafA1
	0	5.2731	BafA1
	0	5.8822	BafA1
	0	5.045	BafA1
	0	5.9655	BafA1
	0	4.7643	BafA1
	0	5.7684	BafA1
	0	5.347	BafA1
	0	5.8734	BafA1
	0	5.1429	BafA1
	0	6.2524	BafA1
	0	5.5112	BafA1
	0	5.4916	BafA1
	0	5.3472	BafA1
	0	5.2992	BafA1
	0	6.2236	BafA1
	0	6.1794	BafA1
	0	5.2354	BafA1
	0	6.166	BafA1
	0	5.4489	BafA1
	0	6.19	BafA1
	0	4.6299	BafA1
	0	6.3502	BafA1
	0	5.1205	BafA1
	0	6.2338	BafA1
	0	5.8591	BafA1
	0	6.0786	BafA1
	0	5.8876	BafA1
	0	5.9915	BafA1
	0	5.2634	BafA1
	0	6.4918	BafA1
	0	5.4124	BafA1
	0	6.2915	BafA1
	0	5.556	BafA1
	0	5.1428	BafA1
	0	6.4836	BafA1
	0	5.7656	BafA1
	0	5.5813	BafA1
	0	5.2409	BafA1
	0	4.5693	BafA1
	0	5.8853	BafA1
	0	6.0973	BafA1
	0	5.038	BafA1
	0	6.0493	BafA1
	0	5.5317	BafA1
	0	5.7345	BafA1
	0	5.1132	BafA1
	0	5.1743	BafA1
	0	5.3581	BafA1
	0	5.7761	BafA1
	0	5.8923	BafA1
	0	5.9831	BafA1
	0	5.3555	BafA1
	0	5.5153	BafA1
	0	5.3348	BafA1
	0	5.3101	BafA1
	0	6.4391	BafA1
	0	5.598	BafA1
	0	5.1419	BafA1
	0	5.776	BafA1
	0	5.0078	BafA1
	0	6.366	BafA1
	0	5.0088	BafA1
	0	5.6412	BafA1
	0	6.0251	BafA1
	0	5.9959	BafA1
	0	5.7428	BafA1
	0	5.038	BafA1
	0	6.2216	BafA1
	0	5.3532	BafA1
	0	5.5677	BafA1
	0	4.7371	BafA1
	0	4.9103	BafA1
	0	6.383	BafA1
	0	5.9994	BafA1
	0	6.1644	BafA1
	0	5.2113	BafA1
	0	5.0886	BafA1
	0	4.9829	BafA1
	0	5.537	BafA1
	0	5.5409	BafA1
	0	4.7996	BafA1
	0	6.2565	BafA1
	0	6.0438	BafA1
	0	5.6909	BafA1
	0	5.3188	BafA1
	0	4.9821	BafA1
	0	4.8039	BafA1
	0	4.715	BafA1
	0	4.9097	BafA1
	0	4.856	BafA1
	0	5.634	BafA1
	0	6.3841	BafA1
	0	5.4909	BafA1
	0	6.5999	BafA1
	0	6.1618	BafA1
	0	4.5411	BafA1
	0	5.4884	BafA1
	0	5.1607	BafA1
	0	6.3083	BafA1
	0	6.6714	BafA1
	0	4.3288	BafA1
	0	5.9704	BafA1
	0	6.0634	BafA1
	0	4.7335	BafA1
	0	5.6236	BafA1
	0	6.2948	BafA1
	0	6.147	BafA1
	0	4.5155	BafA1
	0	6.8302	BafA1
	0	5.2382	BafA1
	0	6.3933	BafA1
	0	5.3359	BafA1
	0	5.1802	BafA1
	0	4.5256	BafA1
	0	6.0571	BafA1
	0	6.4427	BafA1
	0	5.1248	BafA1
	0	5.7995	BafA1
	0	6.1855	BafA1
	0	5.4137	BafA1
	0	4.1438	BafA1
	0	5.9309	BafA1
	0	5.6355	BafA1
	0	5.1102	BafA1
	0	4.8169	BafA1
	0	5.0377	BafA1
	0	4.441	BafA1
	0	6.7349	BafA1
	0	4.4586	BafA1
	0	4.8469	BafA1
	0	6.511	BafA1
	0	5.0221	BafA1
	0	5.7205	BafA1
	0	5.4151	BafA1
	0	5.1666	BafA1
	0	5.2053	BafA1
	0	5.2548	BafA1
	0	4.8481	BafA1
	0	5.3721	BafA1
	0	5.8954	BafA1
	0	6.5703	BafA1
	0	4.5529	BafA1
	0	4.9165	BafA1
	0	4.6263	BafA1
	0	4.7266	BafA1
	0	5.1224	BafA1
	0	5.3029	BafA1
	0	5.2333	BafA1
	0	6.265	BafA1
	0	4.4003	BafA1
	0	5.8762	BafA1
	0	5.5834	BafA1
	0	6.1538	BafA1
	0	4.97	BafA1
	0	5.3138	BafA1
	0	6.261	BafA1
	0	4.6423	BafA1
	0	5.9929	BafA1
	0	5.8317	BafA1
	0	5.6905	BafA1
	0	5.6357	BafA1
	0	4.7815	BafA1
	0	5.943	BafA1
	0	5.9875	BafA1
	0	5.7192	BafA1
	0	5.1189	BafA1
	0	5.9445	BafA1
	0	5.5372	BafA1
	0	4.6851	BafA1
	0	4.4211	BafA1
	0	6.5363	BafA1
	0	4.8875	BafA1
	0	5.69	BafA1
	0	6.5919	BafA1
	0	5.0199	BafA1
	0	6.3216	BafA1
	0	4.7137	BafA1
	0	4.7501	BafA1
	0	5.971	BafA1
	0	6.345	BafA1
	0	6.8006	BafA1
	0	4.9198	BafA1
	0	4.6162	BafA1
	0	5.8254	BafA1
	0	6.0571	BafA1
	0	5.2652	BafA1
	0	4.8251	BafA1
	0	6.3479	BafA1
	0	4.639	BafA1
	0	6.1263	BafA1
	0	4.5965	BafA1
	0	4.7066	BafA1
	0	4.6181	BafA1
	0	5.825	BafA1
	0	5.2533	BafA1
	0	4.928	BafA1
	0	5.9632	BafA1
	0	5.8591	BafA1
	0	5.2901	BafA1
	0	5.7328	BafA1
	0	6.4922	BafA1
	0	6.1419	BafA1
	0	4.3661	BafA1
	0	6.0849	BafA1
	0	5.726	BafA1
	0	5.7897	BafA1
	0	4.3102	BafA1
	0	4.7352	BafA1
	0	5.641	BafA1
	0	5.3223	BafA1
	0	4.6599	BafA1
	0	4.7307	BafA1
	0	5.4086	BafA1
	0	6.5596	BafA1
	0	5.3682	BafA1
	0	5.2145	BafA1
	0	5.2255	BafA1
	0	4.8024	BafA1
	0	5.7415	BafA1
	0	4.7372	BafA1
	0	4.7715	BafA1
	0	5.7112	BafA1
	0	5.0039	BafA1
	0	4.5219	BafA1
	0	4.7219	BafA1
	0	4.8458	BafA1
	0	4.631	BafA1
	0	4.9579	BafA1
	0	6.2652	BafA1
	0	5.1247	BafA1
	0	6.1795	BafA1
	0	5.355	BafA1
	0	6.1598	BafA1
	0	6.4872	BafA1
	0	4.6251	BafA1
	0	4.5405	BafA1
	0	5.2282	BafA1
	0	6.593	BafA1
	0	5.1698	BafA1
	0	5.8972	BafA1
	0	4.5171	BafA1
	0	6.4281	BafA1
	0	5.8958	BafA1
	0	6.0847	BafA1
	0	6.205	BafA1
	0	5.5604	BafA1
	0	5.6008	BafA1
	0	5.9903	BafA1
	0	5.5701	BafA1
	0	4.9304	BafA1
	0	6.2798	BafA1
	0	5.053	BafA1
	0	5.4433	BafA1
	0	5.2862	BafA1
	0	4.585	BafA1
	0	5.38	BafA1
	0	5.1088	BafA1
	0	5.4726	BafA1
	0	5.3543	BafA1
	0	5.0864	BafA1
	0	4.9322	BafA1
	0	5.7026	BafA1
	0	4.7042	BafA1
	0	5.6899	BafA1
	0	4.3578	BafA1
	0	5.7116	BafA1
	0	5.1734	BafA1
	0	4.9123	BafA1
	0	6.3841	BafA1
	0	4.2468	BafA1
	0	6.1811	BafA1
	0	5.4942	BafA1
	0	5.7692	BafA1
	0	6.1504	BafA1
	0	4.4663	BafA1
	0	4.7535	BafA1
	0	5.2555	BafA1
	0	5.7998	BafA1
	0	5.2799	BafA1
	0	6.2367	BafA1
	0	5.775	BafA1
	0	5.9362	BafA1
	0	4.8491	BafA1
	0	4.8672	BafA1
	0	4.3904	BafA1
	0	6.0156	BafA1
	0	5.049	BafA1
	0	5.626	BafA1
	0	5.2846	BafA1
	0	5.1977	BafA1
	0	4.5345	BafA1
	0	4.5165	BafA1
	0	5.7809	BafA1
	0	5.7432	BafA1
	0	5.0941	BafA1
	0	4.0805	BafA1
	0	5.5287	BafA1
	0	5.0995	BafA1
	0	5.4636	BafA1
	0	4.3575	BafA1
	0	4.6453	BafA1
	0	5.8255	BafA1
	0	5.6317	BafA1
	0	5.4377	BafA1
	0	5.5148	BafA1
	0	5.8453	BafA1
	0	5.0047	BafA1
	0	4.6625	BafA1
	0	5.968	BafA1
	0	6.161	BafA1
	0	4.9467	BafA1
	0	5.5874	BafA1
	0	4.8143	BafA1
	0	4.7491	BafA1
	0	5.4524	BafA1
	0	4.9547	BafA1
	0	4.8746	BafA1
	0	4.6793	BafA1
	0	5.0686	BafA1
	0	5.8962	BafA1
	0	6.1958	BafA1
	0	4.3706	BafA1
	0	5.0967	BafA1
	0	5.8462	BafA1
	0	4.648	BafA1
	0	6.2303	BafA1
	0	4.429	BafA1
	0	4.7176	BafA1
	0	5.8336	BafA1
	0	5.7232	BafA1
	0	6.064	BafA1
	0	5.4131	BafA1
	0	4.4715	BafA1
	0	5.4644	BafA1
	0	5.3659	BafA1
	0	4.443	BafA1
	0	5.6683	BafA1
	0	5.1664	BafA1
	0	5.3874	BafA1
	0	4.9598	BafA1
	0	5.8784	BafA1
	0	5.3558	BafA1
	0	4.8442	BafA1
	0	4.8267	BafA1
	0	5.1878	BafA1
	0	4.6155	BafA1
	0	5.1661	BafA1
	0	5.3518	BafA1
	0	5.8185	BafA1
	0	5.6349	BafA1
	0	5.5059	BafA1
	0	4.8847	BafA1
	0	5.8657	BafA1
	0	4.7646	BafA1
	0	6.2537	BafA1
	0	4.9793	BafA1
	0	5.3079	BafA1
	0	4.3508	BafA1
	0	5.0493	BafA1
	0	5.787	BafA1
	0	5.5502	BafA1
	0	4.9641	BafA1
	0	5.6873	BafA1
	0	5.7072	BafA1
	0	4.6508	BafA1
	0	5.3763	BafA1
	0	4.5422	BafA1
	0	5.9576	BafA1
	0	5.9479	BafA1
	0	5.5404	BafA1
	0	4.648	BafA1
	0	6.6359	BafA1
	0	4.5755	BafA1
	0	5.0439	BafA1
	0	5.5398	BafA1
	0	5.4877	BafA1
	0	6.0638	BafA1
	0	4.8607	BafA1
	0	5.7108	BafA1
	0	4.7207	BafA1
	0	4.636	BafA1
	0	6.1763	BafA1
	0	4.4202	BafA1
	0	6.2775	BafA1
	0	6.1995	BafA1
	0	6.2688	BafA1
	0	5.5652	BafA1
	0	5.094	BafA1
	0	5.5595	BafA1
	0	4.881	BafA1
	0	5.8695	BafA1
	0	5.8209	BafA1
	0	5.0987	BafA1
	0	5.2044	BafA1
	0	6.1397	BafA1
	0	5.1498	BafA1
	0	5.9928	BafA1
	0	4.3907	BafA1
	0	5.4666	BafA1
	0	5.1345	BafA1
	0	6.0366	BafA1
	0	5.2885	BafA1
	0	6.2518	BafA1
	0	5.1671	BafA1
	0	4.9319	BafA1
	0	5.5023	BafA1
	0	5.4811	BafA1
	0	5.5597	BafA1
	0	5.0688	BafA1
	0	5.5483	BafA1
	0	5.1094	BafA1
	0	6.3299	BafA1
	0	5.5404	BafA1
	0	5.0682	BafA1
	0	5.1091	BafA1
	0	5.87	BafA1
	0	4.4279	BafA1
	0	4.9668	BafA1
	0	4.7533	BafA1
	0	4.8027	BafA1
	0	5.8645	BafA1
	0	5.4187	BafA1
	0	5.2942	BafA1
	0	4.6902	BafA1
	0	5.1741	BafA1
	0	4.5593	BafA1
	0	5.3621	BafA1
	0	4.7375	BafA1
	0	5.06	BafA1
	0	4.4608	BafA1
	0	4.6818	BafA1
	0	5.4412	BafA1
	0	4.6532	BafA1
	0	5.2295	BafA1
	0	4.6406	BafA1
	0	5.3725	BafA1
	0	4.9116	BafA1
	0	5.0624	BafA1
	0	5.4779	BafA1
	0	4.5513	BafA1
	0	5.4149	BafA1
	0	4.8736	BafA1
	0	5.7945	BafA1
	0	4.9582	BafA1
	0	4.9792	BafA1
	0	5.9232	BafA1
	0	5.016	BafA1
	0	5.7082	BafA1
	0	5.3141	BafA1
	0	6.2793	BafA1
	0	4.5985	BafA1
	0	4.6483	BafA1
	0	5.0278	BafA1
	0	5.2165	BafA1
	0	5.9439	BafA1
	0	4.9136	BafA1
	0	4.5502	BafA1
	0	5.1017	BafA1
	0	4.5813	BafA1
	0	5.6064	BafA1
	0	5.9466	BafA1
	0	4.6703	BafA1
	0	4.5336	BafA1
	0	5.1927	BafA1
	0	4.6121	BafA1
	0	6.3258	BafA1
	0	4.5967	BafA1
	0	5.5918	BafA1
	0	6.0309	BafA1
	0	4.5469	BafA1
	0	5.7243	BafA1
	0	5.9258	BafA1
	0	4.8954	BafA1
	0	4.5305	BafA1
	0	4.6432	BafA1
	0	5.9702	BafA1
	0	5.0793	BafA1
	0	4.9833	BafA1
	0	5.2284	BafA1
	0	5.9951	BafA1
	0	6.1112	BafA1
	0	5.2934	BafA1
	0	5.3378	BafA1
	0	5.6177	BafA1
	0	5.5033	BafA1
	0	4.8907	BafA1
	0	4.7167	BafA1
	0	4.9622	BafA1
	0	5.3813	BafA1
	0	5.1598	BafA1
	0	4.7271	BafA1
	0	4.8768	BafA1
	0	4.6665	BafA1
	0	4.5973	BafA1
	0	4.7568	BafA1
	0	4.2848	BafA1
	0	6.034	BafA1
	0	4.6131	Untreated
	0	5.0037	Untreated
	0	4.8401	Untreated
	0	4.5912	Untreated
	0	5.1885	Untreated
	0	4.2933	Untreated
	0	4.8043	Untreated
	0	4.6669	Untreated
	0	4.8888	Untreated
	0	5.1021	Untreated
	0	5.5748	Untreated
	0	4.9492	Untreated
	0	4.587	Untreated
	0	5.5036	Untreated
	0	5.1831	Untreated
	0	5.2522	Untreated
	0	5.1982	Untreated
	0	5.4197	Untreated
	0	4.4716	Untreated
	0	5.1607	Untreated
	0	5.3269	Untreated
	0	5.3598	Untreated
	0	5.8547	Untreated
	0	4.7712	Untreated
	0	4.8627	Untreated
	0	4.716	Untreated
	0	5.2201	Untreated
	0	4.7555	Untreated
	0	4.599	Untreated
	0	4.8561	Untreated
	0	4.9614	Untreated
	0	4.9474	Untreated
	0	5.056	Untreated
	0	5.1347	Untreated
	0	4.341	Untreated
	0	5.0413	Untreated
	0	5.3248	Untreated
	0	5.0298	Untreated
	0	4.7984	Untreated
	0	5.4388	Untreated
	0	4.9662	Untreated
	0	4.8874	Untreated
	0	4.9116	Untreated
	0	4.961	Untreated
	0	5.3377	Untreated
	0	4.7839	Untreated
	0	4.9032	Untreated
	0	5.3162	Untreated
	0	5.5024	Untreated
	0	5.2044	Untreated
	0	5.9984	Untreated
	0	5.8651	Untreated
	0	4.6745	Untreated
	0	5.1696	Untreated
	0	5.5313	Untreated
	0	5.3924	Untreated
	0	5.4524	Untreated
	0	5.2703	Untreated
	0	5.9288	Untreated
	0	5.2431	Untreated
	0	6.0095	Untreated
	0	6.1654	Untreated
	0	5.5002	Untreated
	0	5.9482	Untreated
	0	5.3616	Untreated
	0	6.2313	Untreated
	0	5.5456	Untreated
	0	5.7773	Untreated
	0	4.9302	Untreated
	0	5.7065	Untreated
	0	6.06	Untreated
	0	5.5273	Untreated
	0	4.3675	Untreated
	0	4.9349	Untreated
	0	5.0999	Untreated
	0	4.9356	Untreated
	0	6.1299	Untreated
	0	5.3221	Untreated
	0	5.0807	Untreated
	0	5.1009	Untreated
	0	4.8797	Untreated
	0	5.368	Untreated
	0	5.1884	Untreated
	0	5.1337	Untreated
	0	7.2082	Untreated
	0	6.0748	Untreated
	0	5.1399	Untreated
	0	5.4257	Untreated
	0	4.6934	Untreated
	0	5.6513	Untreated
	0	4.5498	Untreated
	0	5.986	Untreated
	0	4.6133	Untreated
	0	6.0565	Untreated
	0	6.0375	Untreated
	0	5.4551	Untreated
	0	5.02	Untreated
	0	5.2502	Untreated
	0	5.0783	Untreated
	0	4.9073	Untreated
	0	5.6452	Untreated
	0	5.4743	Untreated
	0	5.548	Untreated
	0	5.2887	Untreated
	0	4.7833	Untreated
	0	6.1672	Untreated
	0	6.0016	Untreated
	0	5.3808	Untreated
	0	5.387	Untreated
	0	5.2298	Untreated
	0	4.8366	Untreated
	0	4.3824	Untreated
	0	4.5546	Untreated
	0	4.9307	Untreated
	0	4.7395	Untreated
	0	6.1092	Untreated
	0	5.5074	Untreated
	0	4.7205	Untreated
	0	4.8643	Untreated
	0	5.6157	Untreated
	0	5.4626	Untreated
	0	4.8245	Untreated
	0	5.7059	Untreated
	0	4.9488	Untreated
	0	5.663	Untreated
	0	5.1285	Untreated
	0	4.847	Untreated
	0	6.2151	Untreated
	0	5.0483	Untreated
	0	4.5777	Untreated
	0	5.0455	Untreated
	0	5.5544	Untreated
	0	4.6951	Untreated
	0	4.6158	Untreated
	0	4.7158	Untreated
	0	4.86	Untreated
	0	4.8417	Untreated
	0	5.9657	Untreated
	0	5.1527	Untreated
	0	4.6699	Untreated
	0	4.8669	Untreated
	0	4.6572	Untreated
	0	4.7679	Untreated
	0	6.4502	Untreated
	0	4.3804	Untreated
	0	4.9672	Untreated
	0	4.6859	Untreated
	0	5.6958	Untreated
	0	5.3919	Untreated
	0	5.5995	Untreated
	0	5.0967	Untreated
	0	6.5254	Untreated
	0	6.2919	Untreated
	0	4.7413	Untreated
	0	4.926	Untreated
	0	5.1281	Untreated
	0	5.0484	Untreated
	0	6.0375	Untreated
	0	5.4501	Untreated
	0	5.9606	Untreated
	0	5.0649	Untreated
	0	5.4093	Untreated
	0	5.5213	Untreated
	0	5.3747	Untreated
	0	5.3648	Untreated
	0	6.002	Untreated
	0	5.6714	Untreated
	0	6.3892	Untreated
	0	6.4592	Untreated
	0	4.213	Untreated
	0	4.8101	Untreated
	0	4.8023	Untreated
	0	4.8785	Untreated
	0	4.5956	Untreated
	0	4.9227	Untreated
	0	5.9472	Untreated
	0	5.7968	Untreated
	0	6.1526	Untreated
	0	5.3079	Untreated
	0	4.8428	Untreated
	0	4.9043	Untreated
	0	6.0705	Untreated
	0	5.3874	Untreated
	0	6.2291	Untreated
	0	5.4293	Untreated
	0	4.8106	Untreated
	0	5.2414	Untreated
	0	4.9742	Untreated
	0	5.8368	Untreated
	0	5.1892	Untreated
	0	5.7912	Untreated
	0	5.1112	Untreated
	0	4.8686	Untreated
	0	5.4666	Untreated
	0	5.2479	Untreated
	0	5.3997	Untreated
	0	4.6858	Untreated
	0	5.3979	Untreated
	0	5.4701	Untreated
	0	5.8266	Untreated
	0	5.366	Untreated
	0	4.2738	Untreated
	0	5.5138	Untreated
	0	4.7758	Untreated
	0	6.47	Untreated
	0	4.7067	Untreated
	0	4.8292	Untreated
	0	5.3234	Untreated
	0	5.6596	Untreated
	0	5.3695	Untreated
	0	6.1303	Untreated
	0	5.2154	Untreated
	0	5.4624	Untreated
	0	6.4985	Untreated
	0	4.4959	Untreated
	0	5.2725	Untreated
	0	5.1457	Untreated
	0	6.7191	Untreated
	0	5.4334	Untreated
	0	5.2058	Untreated
	0	5.9289	Untreated
	0	4.733	Untreated
	0	5.561	Untreated
	0	5.4441	Untreated
	0	5.7897	Untreated
	0	5.2356	Untreated
	0	5.7351	Untreated
	0	6.0784	Untreated
	0	5.509	Untreated
	0	5.2396	Untreated
	0	5.7161	Untreated
	0	5.662	Untreated
	0	5.5407	Untreated
	0	5.7646	Untreated
	0	5.1068	Untreated
	0	5.4102	Untreated
	0	6.4855	Untreated
	0	4.7347	Untreated
	0	5.2338	Untreated
	0	4.9321	Untreated
	0	5.0299	Untreated
	0	4.9252	Untreated
	0	4.9911	Untreated
	0	5.2985	Untreated
	0	5.2557	Untreated
	0	5.593	Untreated
	0	5.2571	Untreated
	0	5.4601	Untreated
	0	5.3519	Untreated
	0	5.294	Untreated
	0	4.9028	Untreated
	0	4.979	Untreated
	0	5.149	Untreated
	0	4.8385	Untreated
	0	5.2002	Untreated
	0	5.6366	Untreated
	0	5.0636	Untreated
	0	4.8084	Untreated
	0	5.0976	Untreated
	0	6.3873	Untreated
	0	4.7793	Untreated
	0	4.8692	Untreated
	0	5.9578	Untreated
	0	5.9321	Untreated
	0	5.0374	Untreated
	0	5.9158	Untreated
	0	6.4308	Untreated
	0	4.7249	Untreated
	0	4.9767	Untreated
	0	4.9717	Untreated
	0	5.1696	Untreated
	0	5.1048	Untreated
	0	5.4091	Untreated
	0	6.4171	Untreated
	0	5.3384	Untreated
	0	4.7634	Untreated
	0	6.712	Untreated
	0	6.0888	Untreated
	0	5.1043	Untreated
	0	5.1773	Untreated
	0	5.2642	Untreated
	0	5.9737	Untreated
	0	5.4187	Untreated
	0	4.5604	Untreated
	0	5.6559	Untreated
	0	5.5886	Untreated
	0	5.0994	Untreated
	0	5.7994	Untreated
	0	5.0555	Untreated
	0	6.0394	Untreated
	0	5.1314	Untreated
	0	5.8919	Untreated
	0	5.2851	Untreated
	0	4.8156	Untreated
	0	5.0331	Untreated
	0	5.6617	Untreated
	0	5.9818	Untreated
	0	4.4961	Untreated
	0	4.7259	Untreated
	0	4.5637	Untreated
	0	5.8079	Untreated
	0	5.6116	Untreated
	0	5.0499	Untreated
	0	5.7304	Untreated
	0	6.4974	Untreated
	0	5.1349	Untreated
	0	5.2759	Untreated
	0	5.2093	Untreated
	0	6.0365	Untreated
	0	5.0596	Untreated
	0	4.8906	Untreated
	0	5.3462	Untreated
	0	5.7244	Untreated
	0	4.706	Untreated
	0	5.9804	Untreated
	0	4.4989	Untreated
	0	5.3642	Untreated
	0	5.194	Untreated
	0	5.6542	Untreated
	0	5.3408	Untreated
	0	4.9859	Untreated
	0	5.1088	Untreated
	0	5.4714	Untreated
	0	4.6492	Untreated
	0	5.6053	Untreated
	0	4.4244	Untreated
	0	4.8484	Untreated
	0	5.052	Untreated
	0	4.3574	Untreated
	0	4.9893	Untreated
	0	5.1369	Untreated
	0	5.0024	Untreated
	0	4.6016	Untreated
	0	4.7697	Untreated
	0	4.8221	Untreated
	0	4.377	Untreated
	0	4.7355	Untreated
	0	5.5212	Untreated
	0	4.4173	Untreated
	0	5.9984	Untreated
	0	4.8039	Untreated
	0	4.8013	Untreated
	0	4.2087	Untreated
	0	5.1519	Untreated
	0	4.8056	Untreated
	0	4.7231	Untreated
	0	5.2073	Untreated
	0	5.2551	Untreated
	0	4.9713	Untreated
	0	5.0047	Untreated
	0	4.8244	Untreated
	0	5.1676	Untreated
	0	5.1661	Untreated
	0	4.5616	Untreated
	0	5.3032	Untreated
	0	4.9625	Untreated
	0	4.8095	Untreated
	0	5.5007	Untreated
	0	4.6314	Untreated
	0	4.9652	Untreated
	0	5.2582	Untreated
	0	5.2677	Untreated
	0	5.33	Untreated
	0	4.9152	Untreated
	0	4.7399	Untreated
	0	6.2108	Untreated
	0	4.754	Untreated
	0	6.1152	Untreated
	0	6.0814	Untreated
	0	5.2466	Untreated
	0	5.1726	Untreated
	0	5.5344	Untreated
	0	5.0707	Untreated
	0	5.192	Untreated
	0	5.0289	Untreated
	0	5.3112	Untreated
	0	4.7396	Untreated
	0	4.5596	Untreated
	0	6.3987	Untreated
	0	5.3184	Untreated
	0	5.9467	Untreated
	0	5.2484	Untreated
	0	4.7454	Untreated
	0	5.7112	Untreated
	0	5.1986	Untreated
	0	5.1779	Untreated
	0	5.0345	Untreated
	0	5.073	Untreated
	0	4.8709	Untreated
	0	4.6587	Untreated
	0	5.3466	Untreated
	0	4.8432	Untreated
	0	4.9623	Untreated
	0	5.4363	Untreated
	0	5.4712	Untreated
	0	4.715	Untreated
	0	5.1613	Untreated
	0	5.0364	Untreated
	0	6.8786	Untreated
	0	5.2771	Untreated
	0	4.9838	Untreated
	0	5.9363	Untreated
	0	5.4218	Untreated
	0	4.8053	Untreated
	0	4.856	Untreated
	0	4.7078	Untreated
	0	5.2015	Untreated
	0	4.6273	Untreated
	0	5.082	Untreated
	0	5.5421	Untreated
	0	4.5844	Untreated
	0	5.2731	Untreated
	0	5.0753	Untreated
	0	4.9461	Untreated
	0	4.4163	Untreated
	0	5.499	Untreated
	0	4.8025	Untreated
	0	5.2538	Untreated
	0	4.4088	Untreated
	0	4.7975	Untreated
	0	5.551	Untreated
	0	4.5425	Untreated
	0	5.2506	Untreated
	0	4.7258	Untreated
	0	5.4173	Untreated
	0	4.6227	Untreated
	0	5.8738	Untreated
	0	5.6769	Untreated
	0	4.7475	Untreated
	0	4.9801	Untreated
	0	4.56	Untreated
	0	5.595	Untreated
	0	4.6765	Untreated
	0	4.747	Untreated
	0	6.1307	Untreated
	0	4.6254	Untreated
	0	4.6961	Untreated
	0	4.4549	Untreated
	0	4.7386	Untreated
	0	4.4503	Untreated
	0	4.975	Untreated
	0	6.3097	Untreated
	0	5.1318	Untreated
	0	4.6235	Untreated
	0	4.9639	Untreated
	0	4.4859	Untreated
	0	5.4385	Untreated
	0	4.4198	Untreated
	0	4.7498	Untreated
	0	4.6661	Untreated
	0	4.8287	Untreated
	0	5.2082	Untreated
	0	5.7417	Untreated
	0	4.6756	Untreated
	0	4.8879	Untreated
	0	4.3939	Untreated
	0	5.0233	Untreated
	0	5.6342	Untreated
	0	5.478	Untreated
	0	5.1155	Untreated
	0	4.4857	Untreated
	0	4.9103	Untreated
	0	4.6385	Untreated
	0	6.0107	Untreated
	0	5.8101	Untreated
	0	6.9391	Untreated
	0	4.8308	Untreated
	0	5.861	Untreated
	0	5.2416	Untreated
	0	5.8152	Untreated
	0	5.3735	Untreated
	0	4.8493	Untreated
	0	5.1844	Untreated
	0	4.4378	Untreated
	0	4.6295	Untreated
	0	5.0134	Untreated
	0	4.5476	Untreated
	0	4.9599	Untreated
	0	4.4108	Untreated
	0	5.7407	Untreated
	0	4.4221	Untreated
	0	5.4687	Untreated
	0	4.8866	Untreated
	0	6.2168	Untreated
	0	4.8532	Untreated
	0	4.928	Untreated
	0	5.1785	Untreated
	0	4.7309	Untreated
	0	4.8741	Untreated
	0	4.9074	Untreated
	0	5.2774	Untreated
	0	6.2361	Untreated
	0	5.651	Untreated
	0	5.0445	Untreated
	0	6.3064	Untreated
	0	5.4091	Untreated
	0	5.0125	Untreated
	0	4.9318	Untreated
	0	5.4655	Untreated
	0	6.7027	Untreated
	0	4.7744	Untreated
	0	5.5108	Untreated
	0	4.7517	Untreated
	0	5.9652	Untreated
	0	4.7831	Untreated
	0	5.9652	Untreated
	0	5.4206	Untreated
	0	5.2554	Untreated
	0	5.1707	Untreated
	0	5.2731	Untreated
	0	5.3285	Untreated
	0	5.7759	Untreated
	0	5.2173	Untreated
	0	6.4375	Untreated
	0	4.6131	Untreated
	0	5.1926	Untreated
	0	5.5026	Untreated
	0	4.9103	Untreated
	0	4.8639	Untreated
	0	5.3846	Untreated
	0	5.5755	Untreated
	0	5.0716	Untreated
	0	5.3316	Untreated
	0	5.9954	Untreated
	0	5.2059	Untreated
	0	5.9245	Untreated
	0	5.904	Untreated
	0	4.8806	Untreated
	0	5.9363	Untreated
	0	4.8256	Untreated
	0	5.0752	Untreated
	0	4.6899	Untreated
	0	5.1729	Untreated
	0	4.9139	Untreated
	0	5.2875	Untreated
	0	4.9563	Untreated
	0	4.9568	Untreated
	0	5.3748	Untreated
	0	5.0053	Untreated
	0	5.3748	Untreated
	0	5.1163	Untreated
	0	5.3376	Untreated
	0	4.5439	Untreated
	0	5.7377	Untreated
	0	5.0887	Untreated
	0	4.7347	Untreated
	0	4.7071	Untreated
	0	5.1439	Untreated
	0	5.1325	Untreated
	0	4.9067	Untreated
	0	5.0272	Untreated
	0	5.3395	Untreated
	0	5.6696	Untreated
	0	5.1471	Untreated
	0	4.8486	Untreated
	0	5.1062	Untreated
	0	5.8192	Untreated
	0	6.182	Untreated
	0	4.8764	Untreated
	0	5.5146	Untreated
	0	5.2123	Untreated
	0	4.9901	Untreated
	0	5.3457	Untreated
	0	4.5726	Untreated
	0	5.0818	Untreated
	0	4.1768	Untreated
	0	4.6659	Untreated
	0	4.7634	Untreated
	0	5.33	Untreated
	0	5.144	Untreated
	0	4.8268	Untreated
	0	5.2116	Untreated
	0	5.3727	Untreated
	0	4.8891	Untreated
	0	5.4975	Untreated
	0	5.3106	Untreated
	0	5.2626	Untreated
	0	5.1091	Untreated
	0	5.7615	Untreated
	0	4.5464	Untreated
	0	4.9371	Untreated
	0	4.8739	Untreated
	0	4.5695	Untreated
	0	5.3007	Untreated
	0	4.6985	Untreated
	0	6.3699	Untreated
	0	5.0307	Untreated
	0	5.3874	Untreated
	0	5.2582	Untreated
	0	5.0248	Untreated
	0	5.4102	Untreated
	0	5.0351	Untreated
	0	4.833	Untreated
	0	4.7562	Untreated
	0	5.0447	Untreated
	0	4.8994	Untreated
	0	4.8869	Untreated
	0	4.5562	Untreated
	0	4.7482	Untreated
	0	4.8649	Untreated
	0	4.8724	Untreated
	0	4.6425	Untreated
	0	4.6572	Untreated
	0	4.8489	Untreated
	0	4.6283	Untreated
	0	5.4527	Untreated
	0	5.3299	Untreated
	0	5.277	Untreated
	0	5.6863	Untreated
	0	5.3914	Untreated
	0	4.6862	Untreated
	0	6.2602	Untreated
	0	5.3495	Untreated
	0	6.4244	Untreated
	0	4.8705	Untreated
	0	5.3379	Untreated
	0	4.844	Untreated
	0	4.4039	Untreated
	0	4.9305	Untreated
	0	5.4679	Untreated
	0	5.7367	Untreated
	0	4.4657	Untreated
	0	5.7292	Untreated
	0	6.2468	Untreated
	0	4.588	Untreated
	0	5.3521	Untreated
	0	5.6985	Untreated
	0	4.8544	Untreated
	0	5.6453	Untreated
	0	5.4363	Untreated
	0	4.5336	Untreated
	0	6.2055	Untreated
	0	6.0141	Untreated
	0	5.7373	Untreated
	0	5.8871	Untreated
	0	6.6968	Untreated
	0	5.9223	Untreated
	0	6.0992	Untreated
	0	5.2584	Untreated
	0	5.5211	Untreated
	0	6.6882	Untreated
	0	4.7633	Untreated
	0	5.5843	Untreated
	0	5.9468	Untreated
	0	5.5485	Untreated
	0	4.9288	Untreated
	0	6.2289	Untreated
	0	4.8321	Untreated
	0	4.6763	Untreated
	0	5.8594	Untreated
	0	4.9985	Untreated
	0	4.7688	Untreated
	0	4.9575	Untreated
	0	6.5565	Untreated
	0	6.2669	Untreated
	0	4.588	Untreated
	0	4.7152	Untreated
	0	4.6616	Untreated
	0	5.0364	Untreated
	0	5.6512	Untreated
	0	5.9854	Untreated
	0	5.794	Untreated
	0	4.9142	Untreated
	0	5.6962	Untreated
	0	5.4211	Untreated
	5	4.6146	BafA1
	5	5.5935	BafA1
	5	5.6979	BafA1
	5	5.4962	BafA1
	5	5.1963	BafA1
	5	5.525	BafA1
	5	5.4383	BafA1
	5	5.1587	BafA1
	5	5.6211	BafA1
	5	5.5334	BafA1
	5	4.8885	BafA1
	5	4.9935	BafA1
	5	5.0841	BafA1
	5	5.2308	BafA1
	5	4.7798	BafA1
	5	5.1939	BafA1
	5	4.5188	BafA1
	5	6.2825	BafA1
	5	4.9225	BafA1
	5	4.7145	BafA1
	5	5.6115	BafA1
	5	4.7177	BafA1
	5	5.2743	BafA1
	5	4.5679	BafA1
	5	5.3437	BafA1
	5	4.8763	BafA1
	5	5.0381	BafA1
	5	5.1815	BafA1
	5	5.7302	BafA1
	5	4.9993	BafA1
	5	5.2318	BafA1
	5	4.9346	BafA1
	5	4.8028	BafA1
	5	5.7185	BafA1
	5	5.8576	BafA1
	5	4.7517	BafA1
	5	5.2831	BafA1
	5	4.972	BafA1
	5	5.5987	BafA1
	5	4.8654	BafA1
	5	5.3204	BafA1
	5	4.9118	BafA1
	5	5.0611	BafA1
	5	5.2347	BafA1
	5	5.1586	BafA1
	5	5.2362	BafA1
	5	4.971	BafA1
	5	5.4195	BafA1
	5	5.3699	BafA1
	5	5.0787	BafA1
	5	5.2822	BafA1
	5	5.1768	BafA1
	5	4.9901	BafA1
	5	5.3539	BafA1
	5	5.3672	BafA1
	5	5.522	BafA1
	5	5.1406	BafA1
	5	4.7343	BafA1
	5	4.7104	BafA1
	5	5.0795	BafA1
	5	5.2528	BafA1
	5	4.8518	BafA1
	5	5.1565	BafA1
	5	5.6308	BafA1
	5	4.6942	BafA1
	5	5.3823	BafA1
	5	5.4117	BafA1
	5	4.7431	BafA1
	5	4.9742	BafA1
	5	4.6718	BafA1
	5	5.1801	BafA1
	5	4.9086	BafA1
	5	5.1944	BafA1
	5	4.8412	BafA1
	5	5.5004	BafA1
	5	4.7919	BafA1
	5	5.0727	BafA1
	5	5.0259	BafA1
	5	5.5818	BafA1
	5	4.9446	BafA1
	5	5.1321	BafA1
	5	5.4285	BafA1
	5	5.302	BafA1
	5	5.1737	BafA1
	5	5.4708	BafA1
	5	5.6775	BafA1
	5	4.9431	BafA1
	5	5.52	BafA1
	5	5.0054	BafA1
	5	5.5753	BafA1
	5	4.9493	BafA1
	5	4.7309	BafA1
	5	5.0361	BafA1
	5	5.6682	BafA1
	5	4.9515	BafA1
	5	5.669	BafA1
	5	4.5137	BafA1
	5	5.0004	BafA1
	5	5.4914	BafA1
	5	5.2432	BafA1
	5	5.4537	BafA1
	5	5.3723	BafA1
	5	5.6042	BafA1
	5	4.6035	BafA1
	5	5.1947	BafA1
	5	5.3539	BafA1
	5	5.3087	BafA1
	5	4.4826	BafA1
	5	4.6155	BafA1
	5	4.6203	BafA1
	5	4.901	BafA1
	5	4.9473	BafA1
	5	4.9069	BafA1
	5	5.4484	BafA1
	5	4.6737	BafA1
	5	5.5635	BafA1
	5	4.3588	BafA1
	5	5.0136	BafA1
	5	4.8167	BafA1
	5	4.8649	BafA1
	5	4.7983	BafA1
	5	5.3495	BafA1
	5	5.7967	BafA1
	5	4.5221	BafA1
	5	5.9211	BafA1
	5	4.6693	BafA1
	5	5.306	BafA1
	5	4.8853	BafA1
	5	5.2517	BafA1
	5	5.2725	BafA1
	5	5.5207	BafA1
	5	5.3615	BafA1
	5	5.7307	BafA1
	5	4.4205	BafA1
	5	5.2843	BafA1
	5	5.4077	BafA1
	5	4.88	BafA1
	5	4.8863	BafA1
	5	5.1063	BafA1
	5	5.2805	BafA1
	5	5.2777	BafA1
	5	4.488	BafA1
	5	4.8509	BafA1
	5	5.787	BafA1
	5	5.0419	BafA1
	5	5.0211	BafA1
	5	4.9908	BafA1
	5	4.7695	BafA1
	5	5.5255	BafA1
	5	4.3675	BafA1
	5	4.6832	BafA1
	5	5.0322	BafA1
	5	5.7382	BafA1
	5	4.8586	BafA1
	5	5.2151	BafA1
	5	4.8967	BafA1
	5	4.2458	BafA1
	5	5.2999	BafA1
	5	6.3714	BafA1
	5	5.0526	BafA1
	5	4.9849	BafA1
	5	4.8205	BafA1
	5	4.9916	BafA1
	5	5.0536	BafA1
	5	5.4258	BafA1
	5	4.6455	BafA1
	5	5.064	BafA1
	5	5.6465	BafA1
	5	4.7722	BafA1
	5	5.1386	BafA1
	5	5.5676	BafA1
	5	5.0173	BafA1
	5	4.9908	BafA1
	5	4.629	BafA1
	5	4.6786	BafA1
	5	4.9237	BafA1
	5	4.7744	BafA1
	5	5.4841	BafA1
	5	5.1672	BafA1
	5	4.9616	BafA1
	5	5.0661	BafA1
	5	4.7387	BafA1
	5	5.6317	BafA1
	5	5.5031	BafA1
	5	4.7331	BafA1
	5	4.6907	BafA1
	5	5.3652	BafA1
	5	4.7835	BafA1
	5	5.7717	BafA1
	5	4.5195	BafA1
	5	5.0437	BafA1
	5	5.9426	BafA1
	5	5.0815	BafA1
	5	4.9555	BafA1
	5	4.9918	BafA1
	5	4.6008	BafA1
	5	4.8242	BafA1
	5	5.18	BafA1
	5	5.2506	BafA1
	5	5.4649	BafA1
	5	4.5698	BafA1
	5	5.0264	BafA1
	5	5.0602	BafA1
	5	5.4741	BafA1
	5	4.7648	BafA1
	5	4.8952	BafA1
	5	4.3925	BafA1
	5	5.5953	BafA1
	5	4.9586	BafA1
	5	5.0084	BafA1
	5	5.3548	BafA1
	5	5.2046	BafA1
	5	4.7752	BafA1
	5	5.0605	BafA1
	5	5.5484	BafA1
	5	4.7123	BafA1
	5	6.1047	BafA1
	5	5.0408	BafA1
	5	4.9716	BafA1
	5	4.8346	BafA1
	5	5.7784	BafA1
	5	5.6028	BafA1
	5	5.1817	BafA1
	5	5.5965	BafA1
	5	4.8783	BafA1
	5	5.4306	BafA1
	5	5.2608	BafA1
	5	5.2752	BafA1
	5	6.2347	BafA1
	5	4.8522	BafA1
	5	4.949	BafA1
	5	5.191	BafA1
	5	5.1955	BafA1
	5	5.2306	BafA1
	5	5.2991	BafA1
	5	5.5458	BafA1
	5	4.5153	BafA1
	5	5.8386	BafA1
	5	4.8575	BafA1
	5	5.1758	BafA1
	5	5.0366	BafA1
	5	4.8624	BafA1
	5	4.7725	BafA1
	5	4.8204	BafA1
	5	5.0686	BafA1
	5	5.6646	BafA1
	5	5.337	BafA1
	5	4.7393	BafA1
	5	5.0695	BafA1
	5	5.3404	BafA1
	5	5.0697	BafA1
	5	5.7523	BafA1
	5	5.8409	BafA1
	5	5.8168	BafA1
	5	5.5323	BafA1
	5	5.3683	BafA1
	5	5.436	BafA1
	5	5.124	BafA1
	5	4.8228	BafA1
	5	6.3272	BafA1
	5	5.589	BafA1
	5	4.8785	BafA1
	5	4.7789	BafA1
	5	5.4902	BafA1
	5	4.607	BafA1
	5	5.164	BafA1
	5	6.0033	BafA1
	5	5.0784	BafA1
	5	5.1258	BafA1
	5	5.9217	BafA1
	5	5.3108	BafA1
	5	5.5682	BafA1
	5	5.0834	BafA1
	5	4.7535	BafA1
	5	5.8178	BafA1
	5	5.1631	BafA1
	5	5.9186	BafA1
	5	5.902	BafA1
	5	4.6784	BafA1
	5	5.1897	BafA1
	5	4.7354	BafA1
	5	5.1073	BafA1
	5	4.9612	BafA1
	5	4.9762	BafA1
	5	4.8652	BafA1
	5	5.0318	BafA1
	5	5.4903	BafA1
	5	6.5085	BafA1
	5	5.0936	BafA1
	5	6.3549	BafA1
	5	4.882	BafA1
	5	6.2694	BafA1
	5	5.068	BafA1
	5	5.1296	BafA1
	5	6.4201	BafA1
	5	5.1763	BafA1
	5	6.2811	BafA1
	5	5.0652	BafA1
	5	5.7943	BafA1
	5	5.2205	BafA1
	5	6.4376	BafA1
	5	4.8163	BafA1
	5	4.0974	BafA1
	5	5.6223	BafA1
	5	6.2986	BafA1
	5	5.5284	BafA1
	5	5.7924	BafA1
	5	5.1255	BafA1
	5	4.9824	BafA1
	5	5.2476	BafA1
	5	5.5808	BafA1
	5	5.7198	BafA1
	5	5.43	BafA1
	5	5.5765	BafA1
	5	5.611	BafA1
	5	5.0244	BafA1
	5	5.7606	BafA1
	5	5.5656	BafA1
	5	5.3519	BafA1
	5	5.6553	BafA1
	5	5.1467	BafA1
	5	5.2154	BafA1
	5	6.3641	BafA1
	5	4.8081	BafA1
	5	5.25	BafA1
	5	5.0148	BafA1
	5	5.5045	BafA1
	5	4.6506	BafA1
	5	5.335	BafA1
	5	5.2884	BafA1
	5	6.1488	BafA1
	5	4.6908	BafA1
	5	5.7725	BafA1
	5	6.3553	BafA1
	5	5.7659	BafA1
	5	5.7782	BafA1
	5	5.7076	BafA1
	5	6.3792	BafA1
	5	5.8339	BafA1
	5	5.0778	BafA1
	5	5.0229	BafA1
	5	5.0649	BafA1
	5	5.1306	BafA1
	5	5.2457	BafA1
	5	5.7871	BafA1
	5	5.2372	BafA1
	5	5.457	BafA1
	5	5.6717	BafA1
	5	5.5329	BafA1
	5	5.8472	BafA1
	5	5.0789	BafA1
	5	5.1425	BafA1
	5	5.3596	BafA1
	5	5.5906	BafA1
	5	5.4646	BafA1
	5	5.3883	BafA1
	5	6.5146	BafA1
	5	5.7223	BafA1
	5	4.6731	BafA1
	5	5.2923	BafA1
	5	5.1136	BafA1
	5	6.0949	BafA1
	5	5.619	BafA1
	5	5.1635	BafA1
	5	4.9597	BafA1
	5	6.4802	BafA1
	5	4.8375	BafA1
	5	5.1562	BafA1
	5	6.1416	BafA1
	5	5.4066	BafA1
	5	5.5485	BafA1
	5	5.6146	BafA1
	5	4.8776	BafA1
	5	4.5231	BafA1
	5	5.5788	BafA1
	5	5.5281	BafA1
	5	5.7982	BafA1
	5	4.5762	BafA1
	5	6.318	BafA1
	5	5.0351	BafA1
	5	5.0771	BafA1
	5	4.7802	BafA1
	5	5.4047	BafA1
	5	5.4044	BafA1
	5	6.2972	BafA1
	5	6.0676	BafA1
	5	4.9073	BafA1
	5	5.2013	BafA1
	5	5.5957	BafA1
	5	4.9533	BafA1
	5	5.2755	BafA1
	5	5.1954	BafA1
	5	5.2055	BafA1
	5	4.883	BafA1
	5	4.7288	BafA1
	5	5.3108	BafA1
	5	5.2849	BafA1
	5	5.6091	BafA1
	5	4.4573	BafA1
	5	5.0703	BafA1
	5	4.6447	BafA1
	5	4.8844	BafA1
	5	5.0216	BafA1
	5	5.9873	BafA1
	5	6.4867	BafA1
	5	5.0677	BafA1
	5	4.9435	BafA1
	5	4.7059	BafA1
	5	4.9926	BafA1
	5	5.219	BafA1
	5	5.0201	BafA1
	5	5.1265	BafA1
	5	5.8115	BafA1
	5	5.8967	BafA1
	5	5.229	BafA1
	5	4.9668	BafA1
	5	6.0134	BafA1
	5	4.9048	BafA1
	5	4.9851	BafA1
	5	4.7529	BafA1
	5	4.7368	BafA1
	5	4.9682	BafA1
	5	5.5809	BafA1
	5	5.7209	BafA1
	5	5.0334	BafA1
	5	5.7122	BafA1
	5	4.9289	BafA1
	5	6.196	BafA1
	5	5.2736	BafA1
	5	5.5285	BafA1
	5	5.4224	BafA1
	5	5.2265	BafA1
	5	5.6294	BafA1
	5	4.6881	BafA1
	5	4.8433	BafA1
	5	5.1952	BafA1
	5	5.9835	BafA1
	5	4.7945	BafA1
	5	4.7692	BafA1
	5	4.5493	BafA1
	5	5.073	BafA1
	5	5.0487	BafA1
	5	5.2167	BafA1
	5	5.8324	BafA1
	5	4.4398	BafA1
	5	5.1277	BafA1
	5	4.5776	BafA1
	5	5.0009	BafA1
	5	5.4807	BafA1
	5	5.1139	BafA1
	5	4.5728	BafA1
	5	5.5186	BafA1
	5	5.1781	BafA1
	5	6.055	BafA1
	5	4.814	BafA1
	5	4.6718	BafA1
	5	4.9249	BafA1
	5	5.2737	BafA1
	5	4.558	BafA1
	5	6.0321	BafA1
	5	5.9469	BafA1
	5	5.8137	BafA1
	5	6.7919	BafA1
	5	5.0775	BafA1
	5	5.018	BafA1
	5	4.7104	BafA1
	5	5.149	BafA1
	5	4.7853	BafA1
	5	6.2679	BafA1
	5	5.8021	BafA1
	5	5.1848	BafA1
	5	6.0384	BafA1
	5	5.0159	BafA1
	5	5.1412	BafA1
	5	4.8097	BafA1
	5	5.2075	BafA1
	5	4.7182	BafA1
	5	6.0461	BafA1
	5	4.882	BafA1
	5	4.9047	BafA1
	5	4.6347	BafA1
	5	4.9087	BafA1
	5	6.1902	BafA1
	5	5.0642	BafA1
	5	5.0742	BafA1
	5	4.739	BafA1
	5	4.8744	BafA1
	5	5.0474	BafA1
	5	4.6602	BafA1
	5	4.6558	BafA1
	5	5.919	BafA1
	5	6.0028	BafA1
	5	4.5585	BafA1
	5	5.3658	BafA1
	5	4.8226	BafA1
	5	6.0645	BafA1
	5	5.5971	BafA1
	5	4.6796	BafA1
	5	4.921	BafA1
	5	4.8896	BafA1
	5	5.8477	BafA1
	5	6.0865	BafA1
	5	4.8373	BafA1
	5	4.7857	BafA1
	5	5.1813	BafA1
	5	4.9033	BafA1
	5	4.5656	BafA1
	5	5.1767	BafA1
	5	4.6734	BafA1
	5	5.5412	BafA1
	5	4.7544	BafA1
	5	5.5359	BafA1
	5	5.88	BafA1
	5	4.7115	BafA1
	5	4.3822	BafA1
	5	4.8374	BafA1
	5	4.6597	BafA1
	5	6.376	BafA1
	5	5.4803	BafA1
	5	5.1707	BafA1
	5	5.7612	BafA1
	5	4.7635	BafA1
	5	5.1702	BafA1
	5	4.6502	BafA1
	5	4.6429	BafA1
	5	5.4631	BafA1
	5	4.704	BafA1
	5	6.1465	BafA1
	5	4.7994	BafA1
	5	4.9714	BafA1
	5	5.5677	BafA1
	5	5.6233	BafA1
	5	4.6141	BafA1
	5	4.7724	BafA1
	5	4.9723	BafA1
	5	5.1112	BafA1
	5	6.2839	BafA1
	5	5.081	BafA1
	5	4.5552	BafA1
	5	4.9476	BafA1
	5	5.5415	BafA1
	5	6.0615	BafA1
	5	5.4508	BafA1
	5	5.5911	BafA1
	5	5.3357	BafA1
	5	5.0278	BafA1
	5	4.9069	BafA1
	5	5.3227	BafA1
	5	5.7736	BafA1
	5	5.7934	BafA1
	5	5.4639	BafA1
	5	4.9153	BafA1
	5	5.2745	BafA1
	5	4.926	BafA1
	5	4.8571	BafA1
	5	5.4988	BafA1
	5	5.3801	BafA1
	5	6.0807	BafA1
	5	4.6617	BafA1
	5	4.7363	BafA1
	5	5.7943	BafA1
	5	4.7788	BafA1
	5	6.0746	BafA1
	5	4.9075	BafA1
	5	4.6915	BafA1
	5	5.5696	BafA1
	5	5.1696	BafA1
	5	4.8692	BafA1
	5	5.2827	BafA1
	5	5.858	BafA1
	5	4.8022	BafA1
	5	5.1292	BafA1
	5	5.716	BafA1
	5	5.5087	BafA1
	5	5.3531	BafA1
	5	4.4247	BafA1
	5	5.2416	BafA1
	5	5.4968	BafA1
	5	5.4212	BafA1
	5	4.6611	BafA1
	5	4.8423	BafA1
	5	5.8015	BafA1
	5	4.8976	BafA1
	5	4.8977	BafA1
	5	4.4143	BafA1
	5	5.1534	BafA1
	5	4.41	BafA1
	5	6.3647	BafA1
	5	5.2343	BafA1
	5	5.6308	BafA1
	5	5.4109	BafA1
	5	5.7445	BafA1
	5	6.2377	BafA1
	5	4.9434	BafA1
	5	4.5319	BafA1
	5	5.2985	BafA1
	5	4.7763	BafA1
	5	5.5287	BafA1
	5	4.992	BafA1
	5	4.4446	BafA1
	5	5.197	BafA1
	5	4.529	BafA1
	5	4.7898	BafA1
	5	4.7122	BafA1
	5	4.705	BafA1
	5	4.707	BafA1
	5	4.8015	BafA1
	5	5.8475	BafA1
	5	4.9133	BafA1
	5	4.6099	BafA1
	5	5.2932	BafA1
	5	5.5245	BafA1
[truncated: 14,360 more rows]

## Sheet: Figure 5
	Figure 5c				Figure 5d	Total average mean weighted pH								Figure 5e				Figure 5f
						PEI			Untreated						Vesicle mean weighted pH
	Time (min)	Vesicle mean weighted pH	Sample type		Time (min)	Replicate 1	Replicate 2	Replicate 3	Replicate 1	Replicate 2	Replicate 3	T-test result			PEI positive	PEI negative		PEI intensity (arb. units)	Vesicle mean weighted pH
	0	5.2939	Untreated		0	5.27716	5.31859	5.35584	4.82996	5.29564	5.39027	0.490581			5.4109	5.7422		206.411	6.1755
	0	5.3208	Untreated		30	5.05006	5.22736	5.34453	4.98259	5.54248	5.36966	0.659044			5.6511	6.1561		781.612	5.5225
	0	6.2921	Untreated		60	5.20059	5.15036	5.18225	4.91348	5.39648	5.37782	0.775729			5.7894	5.7542		457.968	6.4344
	0	5.5314	Untreated		120	5.03364	5.04136	5.11924	4.73994	5.17007	5.20086	0.870222			5.0483	5.9271		2954.94	6.0567
	0	5.6429	Untreated		240	5.01435	4.90148	4.96323	4.66849	4.97847	5.11835	0.805294			5.2753	6.8584		1762.63	5.9738
	0	5.9609	Untreated		300	5.10586	4.95064	4.99496	4.62602	5.10332	4.98412	0.520748			5.3047	6.4414		3370.79	5.7635
	0	6.3895	Untreated		360	5.08558	4.92015	4.93935	4.67655	5.13478	5.03324	0.838256			5.2853	6.9251		694.432	6.3157
	0	5.7763	Untreated												5.5307	5.8276		2961.11	6.0344
	0	6.443	Untreated									Statistical test = Two tailed student's T-test with unequal variance.			5.5683	6.5603		2108.34	6.0253
	0	5.8541	Untreated												5.0771	6.8187		1188.48	6.3758
	0	5.9028	Untreated												5.4469	6.5904		1874.82	6.0017
	0	5.9946	Untreated												6.1651	5.7977		1385.82	6.1798
	0	5.8586	Untreated												5.5814	6.1821		1372.77	6.0878
	0	5.682	Untreated												5.8521	6.6037		1181.4	6.308
	0	5.3957	Untreated												6.0382	6.1635		1576.12	6.0586
	0	5.9236	Untreated												5.7474	6.5165		3721.5	5.8658
	0	5.413	Untreated												5.7103	6.689		4828.96	5.5546
	0	6.0914	Untreated												6.0977	6.8361		2675.56	6.0929
	0	6.4506	Untreated												6.0114	5.8634		1389.79	6.0583
	0	5.7761	Untreated												5.5248	6.6564		980.945	6.2411
	0	6.3387	Untreated												6.0716	6.9228		470.971	6.6011
	0	5.2761	Untreated												5.4248	6.5777		746.511	6.6554
	0	5.7841	Untreated												5.7345	6.1267		436.878	6.6221
	0	5.8727	Untreated												5.9413	6.1565		603.268	6.1414
	0	6.2954	Untreated												5.668	5.091		415.879	6.1351
	0	6.1925	Untreated												5.5787	6.3299		323.684	4.2545
	0	6.1798	Untreated												5.6445	6.9396		231.503	5.1671
	0	5.4783	Untreated												5.0267	7.2017		728.455	5.6712
	0	6.3494	Untreated												5.8053	5.6214		362.788	5.3318
	0	6.0559	Untreated												5.9904	7.0062		274.551	6.0136
	0	6.0755	Untreated												5.4104	6.0855		910.878	6.0917
	0	6.3333	Untreated												6.2192	6.2983		1053.17	5.5883
	0	5.0189	Untreated												5.3049	4.8107		652.404	5.8843
	0	5.4762	Untreated												6.0112	6.367		424.858	5.775
	0	6.2783	Untreated												5.7133	5.3584		449.908	5.8145
	0	5.3834	Untreated												5.2871	5.4231		439.866	5.5749
	0	5.9019	Untreated												5.9834	5.6809		561.111	5.4372
	0	6.3157	Untreated												5.8258	5.29		566.195	5.6047
	0	6.0268	Untreated												5.6458	5.2851		2196.59	5.1488
	0	4.8392	Untreated												6.0517	4.573		1112.39	5.5348
	0	5.5641	Untreated												5.8684	5.8241		973.079	5.4958
	0	6.625	Untreated												5.1689	4.936		2032.24	5.1853
	0	6.174	Untreated												5.6406	4.2079		1274.67	5.2665
	0	4.912	Untreated												5.7496	5.5609		563.161	5.5206
	0	5.3736	Untreated												6.4628	4.8651		584.167	5.3963
	0	5.7588	Untreated												5.3151	6.043		1398.93	5.0853
	0	5.3799	Untreated												5.2016	4.5588		340.684	5.3356
	0	5.955	Untreated												5.4111	5.7036		737.566	5.902
	0	5.5684	Untreated												6.4688	5.5054		1162.44	5.1649
	0	6.0437	Untreated												5.1734	4.6985		1743.54	5.054
	0	4.3971	Untreated												5.8153	5.3989		612.215	5.4613
	0	5.7177	Untreated												5.3823	5.7146		929.884	5.7842
	0	4.5779	Untreated												6.1051	5.4114		1986.97	5.3522
	0	6.14	Untreated												5.6489	5.6973		691.488	5.6713
	0	5.1502	Untreated												5.3726	5.5068		1880.77	5.4639
	0	5.9435	Untreated												5.4462	5.6385		1008.08	5.5691
	0	5.3958	Untreated												5.5761	5.7625		1812.7	5.1683
	0	4.8634	Untreated												5.3093	5.5524		760.544	5.8559
	0	6.1961	Untreated												5.2504	5.5385		453.955	5.4137
	0	4.7239	Untreated												6.7005	5.949		738.451	6.1061
	0	5.6902	Untreated												5.7988	5.2519		1623.26	5.0541
	0	6.0545	Untreated												5.9612	7.3871		535.081	5.4962
	0	6.4236	Untreated												5.4316	5.3016		287.579	4.8973
	0	4.8231	Untreated												5.6602	5.6571		305.646	5.8089
	0	6.1138	Untreated												5.7696	5.4506		813.613	5.6711
	0	5.9609	Untreated												5.6877	5.8479		895.913	5.2031
	0	5.9318	Untreated												5.8412	6.536		653.404	5.3348
	0	5.2795	Untreated												5.5581	5.604		2110.29	5.0358
	0	4.5584	Untreated												5.0482	4.1781		831.685	5.4701
	0	5.8054	Untreated												6.1882	5.246		749.545	5.2482
	0	4.7852	Untreated												6.3907	6.0141		1686.36	5.6611
	0	6.7648	Untreated												5.7529	4.8423		347.749	5.1771
	0	4.94	Untreated												5.8865	5.7817		1111.37	5.4532
	0	6.127	Untreated												5.7798	5.5643		528.089	5.7984
	0	4.8436	Untreated												6.5932	5.6376		339.7	5.2465
	0	4.4792	Untreated												6.4412	5.6486		2241.56	5.1273
	0	4.8902	Untreated												5.5986	5.0914		725.47	5.3772
	0	4.954	Untreated												5.2986	6.2116		321.646	5.1678
	0	4.9159	Untreated												5.3585	5.4538		435.857	5.6569
	0	5.584	Untreated												5.8786	5.0707		321.679	5.3284
	0	6.0618	Untreated												5.2981	5.3939		332.668	5.6981
	0	5.4865	Untreated												5.6509	5.7253		289.616	6.6083
	0	5.9447	Untreated												5.2411	6.2287		1181.36	5.6298
	0	6.1573	Untreated												5.2203	5.4616		555.121	5.5407
	0	6.0956	Untreated												5.5349	5.3129		1403.8	5.666
	0	5.5577	Untreated												5.4242	5.5959		693.482	5.6476
	0	6.3582	Untreated												5.7115	5.7576		1227.58	5.7249
	0	4.9317	Untreated												4.4999	5.0591		2162.4	5.2633
	0	6.0116	Untreated												5.8883	5.2441		669.43	4.9695
	0	6.3209	Untreated												5.6732	5.6938		410.807	5.6877
	0	4.9729	Untreated												5.2969	5.8631		746.511	4.9464
	0	5.58	Untreated												5.671	5.2599		381.768	5.4135
	0	5.2806	Untreated												4.9484	5.8929		1400.79	5.4838
	0	5.8048	Untreated												5.2502	5.8897		421.83	5.8872
	0	5.8196	Untreated												5.48	5.9464		290.584	5.3008
	0	5.5263	Untreated												6.1755	5.245		574.211	5.3254
	0	5.6515	Untreated												5.5225	5.9992		727.443	5.4906
	0	5.0532	Untreated												6.4344	5.0612		635.356	5.7757
	0	6.2356	Untreated												6.0567	5.3907		984.064	5.0071
	0	5.2701	Untreated												5.9738	5.5447		435.875	5.6078
	0	5.3689	Untreated												5.7635	5.1644		385.759	5.4885
	0	5.3533	Untreated												6.3157	6.7987		1354.7	5.5381
	0	5.4369	Untreated												6.0344	4.3836		469.992	5.3268
	0	5.6702	Untreated												6.0253	5.5574		233.495	5.2905
	0	5.0859	Untreated												5.9044	4.9419		709.463	5.4836
	0	5.4311	Untreated												6.3758	5.8735		833.747	5.8986
	0	5.1877	Untreated												6.0017	6.3286		1233.43	5.1386
	0	5.7624	Untreated												6.1798	5.7292		450.887	5.0631
	0	6.661	Untreated												6.0878	5.9542		775.655	5.1039
	0	4.989	Untreated												6.308	5.4587		823.771	5.6901
	0	5.4004	Untreated												6.0586	5.6752		1256.51	5.3046
	0	6.3008	Untreated												6.2105	5.9228		981.108	5.9738
	0	5.3064	Untreated												6.0929	5.056		432.931	6.098
	0	5.3477	Untreated												5.4593	5.5503		759.596	5.5189
	0	5.1845	Untreated												6.0583	6.2922		373.771	5.3396
	0	5.2018	Untreated												6.2411	6.3295		542.139	5.1521
	0	5.0405	Untreated												6.6011	5.9626		337.665	5.3226
	0	5.3802	Untreated												6.6554	5.9443		620.252	5.4766
	0	5.4565	Untreated												6.6221	6.1565		601.292	5.8389
	0	5.4469	Untreated												6.1414	4.8093		3159.58	5.847
	0	4.683	Untreated												6.1351	6.0887		824.772	5.2859
	0	5.3614	Untreated												5.428	5.584		568.147	5.3673
	0	6.5518	Untreated												4.2545	6.0673		855.734	5.4411
	0	5.6551	Untreated												5.1671	5.02		357.72	5.3727
	0	5.2347	Untreated												5.6712	5.8653		3632.36	6.0737
	0	5.7225	Untreated												5.3318	5.7148		1663.31	5.6087
	0	5.3062	Untreated												6.0136	5.5152		539.138	5.3788
	0	5.4254	Untreated												6.0917	6.0663		2047.22	6.0162
	0	5.1339	Untreated												5.5883	5.6778		851.79	6.0088
	0	5.4329	Untreated												5.8843	5.3112		4681.65	5.7539
	0	5.0184	Untreated												5.775	5.7497		244.504	4.725
	0	5.3574	Untreated												5.8145	6.0537		2185.32	5.1306
	0	5.8386	Untreated												5.5749	6.761		634.339	5.6357
	0	5.7459	Untreated												5.4372	5.5584		718.452	5.6536
	0	5.1034	Untreated												5.6047	5.6318		459.948	6.0033
	0	5.1314	Untreated												5.1488	5.621		1690.59	5.1891
	0	4.9756	Untreated												5.5348	6.9608		906.95	5.4113
	0	6.1595	Untreated												5.4958	5.4413		1585.27	5.2677
	0	4.906	Untreated												5.1853	5.4824		3455.13	5.3532
	0	5.5548	Untreated												5.2665	5.6603		1998.06	5.3863
	0	4.7667	Untreated												5.5206	5.2307		369.743	5.1568
	0	6.4583	Untreated												5.3963	4.9083		2007.97	5.6458
	0	5.3701	Untreated												5.0853	5.2305		437.95	5.4561
	0	5.5223	Untreated												5.3356	5.8384		991.078	5.2277
	0	6.2647	Untreated												5.902	5.3684		1582.26	5.4674
	0	5.4696	Untreated												5.1649	6.0691		495.997	6.1708
	0	6.1982	Untreated												5.054	5.4748		1117.21	6.3403
	0	5.0687	Untreated												5.4613	5.8794		1950.86	5.5033
	0	5.1032	Untreated												5.7374	5.4635		2664.43	5.3284
	0	5.4458	Untreated												5.3522	5.7388		689.471	6.4163
	0	5.6081	Untreated												5.4639	6.0494		1279.61	6.3176
	0	5.2309	Untreated												5.7037	5.7229		1459.05	6.4111
	0	5.0217	Untreated												5.1683	5.9098		1314.71	5.7458
	0	5.5832	Untreated												5.8559	5.5712		3895.83	5.5148
	0	5.253	Untreated												5.4137	6.0943		1952.06	5.952
	0	5.4506	Untreated												6.1061	5.4087		1530.27	5.3651
	0	5.1315	Untreated												5.0541	5.6476		1037.2	5.7278
	0	5.5255	Untreated												5.4962	6.7098		1450.95	6.4111
	0	5.2617	Untreated												5.5374	5.3036		514.08	6.6261
	0	5.9494	Untreated												4.8973	5.1162		434.897	5.9525
	0	4.9559	Untreated												5.8089	5.0368		1474.08	6.7413
	0	5.0429	Untreated												5.6568	5.7952		1494.18	5.7481
	0	4.9682	Untreated												5.6711	5.7927		761.537	5.9821
	0	5.286	Untreated												5.2031	5.5571		1773.57	5.1815
	0	5.6676	Untreated												5.3348	6.4559		1797.65	5.2386
	0	4.9016	Untreated												5.0358	5.6006		1909.89	5.5396
	0	5.3261	Untreated												5.8743	5.7877		1126.25	5.6288
	0	4.9722	Untreated												5.4701	5.9684		1237.52	5.5178
	0	7.1842	Untreated												5.2482	5.8972		4583.31	5.2148
	0	4.9606	Untreated												5.6611	6.2795		1093.22	5.5631
	0	5.4694	Untreated												5.1771	5.261		1339.8	5.6278
	0	5.3349	Untreated												5.4532	6.5083		669.38	6.0239
	0	4.8481	Untreated												5.7984	6.9151		892.919	4.7424
	0	6.2592	Untreated												5.2465	5.1609		1326.63	4.7555
	0	4.4583	Untreated												5.1273	5.6318		530.052	5.2101
	0	5.8925	Untreated												5.3772	6.171		603.212	5.6603
	0	5.244	Untreated												5.1678	5.8183		399.868	5.9074
	0	5.0753	Untreated												5.6569	5.6495		875.806	6.2892
	0	4.8139	Untreated												5.3284	6.6035		868.708	5.3723
	0	5.8559	Untreated												5.6981	6.8538		471.998	5.5605
	0	5.117	Untreated												6.6083	7.0702		536.133	5.3785
	0	5.4479	Untreated												5.6298	7.1016		865.732	5.8705
	0	5.0177	Untreated												5.5407	5.6302		1167.33	5.1394
	0	5.468	Untreated												5.666	5.1831		1100.23	5.3483
	0	5.0084	Untreated												5.6476	5.8059		908.904	4.5555
	0	6.613	Untreated												5.7249	5.0069		609.208	6.1974
	0	4.8854	Untreated												5.2633	6.5765		919.898	5.8744
	0	5.3873	Untreated												4.9695	6.249		1848.86	5.514
	0	5.7383	Untreated												5.6877	5.4731		463.956	5.0229
	0	6.3151	Untreated												4.9464	5.421		2111.27	5.4151
	0	5.3474	Untreated												5.4135	5.3774		348.701	6.2688
	0	5.4014	Untreated												5.4838	5.2613		1120.27	5.4522
	0	6.8019	Untreated												5.8872	5.7452		1522.14	4.9639
	0	5.1219	Untreated												5.3008	5.5675		681.406	5.7016
	0	5.17	Untreated												5.3254	6.7639		4568.42	5.2926
	0	5.3856	Untreated												5.4906	5.4175		1541.14	5.5843
	0	5.0407	Untreated												5.7757	5.4948		2925.92	5.2517
	0	5.5308	Untreated												5.0165	4.9651		1746.57	4.9931
	0	4.9078	Untreated												5.6078	5.6218		2015.1	5.9706
	0	5.0417	Untreated												5.4885	5.4871		1998.04	5.1019
	0	5.5859	Untreated												5.5381	5.7454		1511.12	5.7604
	0	5.8086	Untreated												5.3268	6.1003		642.296	5.4802
	0	5.4674	Untreated												5.2905	5.5288		2918.88	5.2176
	0	5.1349	Untreated												5.4836	6.2032		630.239	6.5542
	0	5.089	Untreated												5.8986	5.6426		2717.46	5.8447
	0	5.5693	Untreated												5.1386	5.5134		907.872	5.7636
	0	6.4688	Untreated												5.0631	5.5852		5965.3	4.8191
	0	5.062	Untreated												5.1039	5.6873		633.262	6.0319
	0	5.2939	Untreated												5.6901	6.0298		1399.85	5.6123
	0	5.9199	Untreated												5.3046	5.1983		1669.37	5.0242
	0	4.8732	Untreated												5.9738	5.798		577.219	6.5513
	0	4.8243	Untreated												6.098	6.2713		2288.66	5.2896
	0	4.8032	Untreated												5.5189	6.6812		361.727	6.6511
	0	5.6945	Untreated												5.3396	5.2962		1907.93	5.1612
	0	4.8068	Untreated												5.1521	5.0835		498.047	5.9149
	0	5.4517	Untreated												5.269	5.9512		1857.83	5.4517
	0	4.8396	Untreated												5.3226	5.4984		1430.99	5.2428
	0	5.1002	Untreated												5.4766	5.4185		1522.01	5.1828
	0	5.4742	Untreated												5.8389	6.291		812.736	5.7519
	0	5.4628	Untreated												5.847	6.3735		550.113	5.0854
	0	5.3643	Untreated												5.2859	5.9173		662.365	4.8141
	0	4.9226	Untreated												5.3673	6.1936		830.677	5.0418
	0	5.775	Untreated												5.4411	5.6719		790.63	4.9253
	0	6.0264	Untreated												5.3727	6.7392		917.892	5.1854
	0	5.0443	Untreated												6.0737	6.2613		1128.33	4.7341
	0	6.7251	Untreated												5.6087	6.4302		1761.51	4.965
	0	5.9482	Untreated												5.3788	6.6211		1318.8	4.853
	0	5.5279	Untreated												6.0162	6.0609		810.609	5.1853
	0	5.5722	Untreated												6.0088	5.4612		1426.94	5.1008
	0	5.0147	Untreated												5.7539	5.8269		2695.43	4.7164
	0	4.9936	Untreated												4.725	5.0047		538.132	5.1764
	0	5.5269	Untreated												5.1306	6.4425		569.196	5.2507
	0	5.1644	Untreated												5.6357	6.1344		2537.12	4.9432
	0	5.8136	Untreated												5.6536	5.7815		904.804	5.0983
	0	5.4526	Untreated												6.0033	7.5049		1195.57	4.9316
	0	4.8348	Untreated												5.1891	5.494		485.982	5.9444
	0	5.6092	Untreated												5.4113	6.3492		1191.42	5.4462
	0	5.7747	Untreated												5.2677	6.6581		515.061	5.1617
	0	5.994	Untreated												5.3532	7.4127		379.764	5.1895
	0	4.4793	Untreated												5.3863	5.7737		316.636	5.2745
	0	4.8964	Untreated												5.1568	7.2827		562.136	5.619
	0	5.2177	Untreated												5.6106	5.6788		388.802	5.6089
	0	4.9553	Untreated												5.4885	5.5642		1039.14	5.1333
	0	5.4297	Untreated												5.2277	7.3677		1009.05	4.9037
	0	5.6673	Untreated												6.1708	6.65		459.924	5.2415
	0	6.2177	Untreated												6.3403	5.7557		268.583	5.7743
	0	5.9239	Untreated												5.4724	6.0575		353.746	6.2648
	0	4.7331	Untreated												5.5033	5.0469		548.108	5.7279
	0	4.8117	Untreated												5.3284	5.6466		1230.5	5.4539
	0	5.0894	Untreated												6.1516	5.5605		648.284	5.7798
	0	5.897	Untreated												5.1739	6.5617		571.153	4.8327
	0	4.8277	Untreated												6.4163	6.1192		654.382	5.5913
	0	4.7939	Untreated												6.3176	6.0963		654.382	6.0152
	0	6.1391	Untreated												6.4111	6.0717		778.605	5.3437
	0	5.1381	Untreated												5.7458	6.2817		1026.11	6.0385
	0	5.7013	Untreated												5.5148	5.305		450.93	6.0215
	0	4.8842	Untreated												5.952	5.5079		551.136	4.9461
	0	6.5886	Untreated												5.3651	5.8642		573.135	5.1627
	0	6.2232	Untreated												5.7278	5.9951		540.136	5.6738
	0	5.1375	Untreated												6.4111	5.1101		582.222	5.6587
	0	4.7604	Untreated												6.6261	5.6045		284.572	5.6588
	0	4.5346	Untreated												5.9525	5.7145		277.603	5.74
	0	5.2919	Untreated												6.7413	5.8808		410.807	5.5252
	0	4.5823	Untreated												6.0118			362.765	4.9559
	0	4.5955	Untreated												5.7481			593.223	5.1795
	0	5.106	Untreated												5.9821			621.281	5.2041
	0	4.4331	Untreated												5.1815			484.979	5.1187
	0	4.7336	Untreated												5.2386			908.901	4.8625
	0	5.2777	Untreated												5.5396			500.005	5.1194
	0	5.8663	Untreated												5.6288			336.662	4.5649
	0	4.9404	Untreated												5.5631			2290.62	5.1455
	0	5.6245	Untreated												5.6278			1877.87	5.18
	0	6.2731	Untreated												6.0239			252.548	4.8078
	0	4.7011	Untreated												4.7424			752.551	5.5764
	0	5.4269	Untreated												4.7555			589.239	4.7838
	0	4.7661	Untreated												5.2101			786.681	4.9504
	0	5.4449	Untreated												5.6603			653.373	4.9053
	0	5.2664	Untreated												6.447			541.137	4.6502
	0	5.7566	Untreated												5.9074			488.05	5.2855
	0	5.5744	Untreated												6.2892			1508.08	5.362
	0	6.1962	Untreated												5.3723			410.883	5.4532
	0	5.6559	Untreated												5.7873			401.789	5.142
	0	5.5219	Untreated												5.5605			526.085	4.8605
	0	4.9786	Untreated												5.3785			351.706	5.2843
	0	5.8462	Untreated												5.8705			1236.51	5.1661
	0	6.1588	Untreated												5.1394			252.548	4.5425
	0	5.3379	Untreated												5.3483			387.819	5.1202
	0	6.4451	Untreated												5.8749			459.904	5.0133
	0	6.4491	Untreated												4.5555			325.641	5.1001
	0	4.7318	Untreated												6.1974			991.006	5.1635
	0	6.3986	Untreated												5.8744			474.96	5.1717
	0	6.0604	Untreated												5.514			279.561	4.8441
	0	5.6374	Untreated												5.0229			423.834	5.2584
	0	5.2546	Untreated												5.4151			310.612	5.3479
	0	6.6287	Untreated												6.2688			358.72	5.2585
	0	5.939	Untreated												5.4522			623.284	4.8217
	0	6.1295	Untreated												4.9639			315.651	5.0311
	0	5.254	Untreated												5.7016			619.227	5.0508
	0	6.3551	Untreated												5.5843			245.506	5.5786
	0	5.9143	Untreated												5.9706			572.209	5.2522
	0	7.1788	Untreated												5.1019			334.69	4.8311
	0	5.7012	Untreated												5.7604			782.613	5.0089
	0	5.5896	Untreated												5.4802			415.857	4.8567
	0	6.2688	Untreated												5.2176			297.598	5.0498
	0	5.2721	Untreated												6.5542			1270.52	4.8787
	0	6.6288	Untreated												5.7636			2570.24	5.0088
	0	6.0588	Untreated												6.0319			1130.24	5.0926
	0	5.6275	Untreated												5.6123			249.485	5.104
	0	6.0764	Untreated												5.0242			1970.06	4.9527
	0	5.2521	Untreated												6.5513			1530.12	4.9321
	0	6.1084	Untreated												5.2896			548.157	5.1243
	0	4.8394	Untreated												6.6511			1328.7	5.0974
	0	5.4431	Untreated												5.1612			3157.51	6.9359
	0	4.2809	Untreated												5.9149			2586.38	4.9751
	0	5.6745	Untreated												5.4517			1256.53	4.9953
	0	5.1658	Untreated												5.2428			2447	4.9092
	0	6.0217	Untreated												5.1828			1607.22	5.318
	0	6.1593	Untreated												5.7519			618.32	5.4407
	0	5.0887	Untreated												5.0854			423.834	5.399
	0	5.8658	Untreated												4.8141			449.928	4.8563
	0	6.1476	Untreated												5.0418			1328.65	5.2437
	0	5.3519	Untreated												4.9253			2298.67	5.7628
	0	4.9772	Untreated												5.1854			2707.51	5.6153
	0	6.2915	Untreated												4.7341			1980.97	5.8365
	0	4.6271	Untreated												4.965			1371.78	5.0797
	0	5.0097	Untreated												4.853			6364.94	5.3524
	0	6.0884	Untreated												5.1324			951.964	6.1061
	0	5.82	Untreated												4.7164			3875.99	4.8268
	0	6.3345	Untreated												5.1764			3047.13	5.8549
	0	5.9788	Untreated												5.2507			2123.22	5.6917
	0	6.5323	Untreated												4.9432			2737.64	5.5286
	0	5.1671	Untreated												5.0983			2305.56	5.6327
	0	5.6453	Untreated												4.9316			4310.89	4.9163
	0	6.5913	Untreated												5.9444			858.772	6.2043
	0	6.2492	Untreated												5.4462			2677.38	5.5662
	0	6.4597	Untreated												5.1617			2229.47	5.79
	0	5.3002	Untreated												5.1895			557.176	6.0711
	0	5.8254	Untreated												5.2745			1995.24	5.9611
	0	5.6484	Untreated												5.619			1742.72	5.9171
	0	5.3523	Untreated												5.6089			2567.35	5.5246
	0	5.6004	Untreated												5.1333			1224.43	5.7677
	0	5.9791	Untreated												5.3567			1826.64	5.4854
	0	5.7852	Untreated												4.9037			677.456	6.4737
	0	5.1678	Untreated												5.2415			3267.82	5.3355
	0	5.3063	Untreated												5.7743			1810.85	6.0536
	0	5.1631	Untreated												6.3088			1700.51	5.9528
	0	5.1579	Untreated												5.7279			1004.11	6.5042
	0	5.4625	Untreated												5.4539			613.295	6.2857
	0	5.249	Untreated												5.7798			600.18	5.8908
	0	4.8444	Untreated												4.8327			692.428	6.3067
	0	5.5264	Untreated												5.5913			1647.27	5.6827
	0	5.2844	Untreated												6.0152			1024.19	6.1249
	0	4.8319	Untreated												5.3437			699.472	6.0826
	0	5.4277	Untreated												6.0385			926.91	6.1586
	0	5.6486	Untreated												6.0215			1093.35	5.6788
	0	5.6085	Untreated												4.9461			1525.03	6.2295
	0	6.1005	Untreated												5.1627			1041.05	6.0337
	0	5.7566	Untreated												5.1259			552.085	6.1395
	0	5.432	Untreated												5.6738			1433.92	6.1358
	0	5.9195	Untreated												5.6587			3327.8	5.1465
	0	4.8666	Untreated												5.6588			1995.95	5.8159
	0	5.2927	Untreated												5.74			443.963	5.9988
	0	4.7077	Untreated												5.5252			977.974	6.2953
	0	5.7543	Untreated												4.9559			1610.22	5.6625
	0	5.5724	Untreated												5.1795			1315.61	5.2919
	0	5.2735	Untreated												5.2041			1707.65	5.4299
	0	5.228	Untreated												5.1187			1806.68	5.386
	0	5.809	Untreated												4.8625			1985.98	5.8885
	0	5.2969	Untreated												5.1194			476.951	6.1917
	0	5.589	Untreated												4.5649			1903.89	6.1927
	0	5.1961	Untreated												5.2881			1342.71	5.8619
	0	5.5204	Untreated												5.0865			553.088	6.5864
	0	5.562	Untreated												4.9898			1895.8	5.351
	0	6.1064	Untreated												5.1455			446.97	5.4649
	0	5.8755	Untreated												5.18			1704.44	5.5217
	0	4.8172	Untreated												4.8078			1784.81	5.4574
	0	6.456	Untreated												5.5764			722.422	5.4393
	0	5.946	Untreated												4.7838			1379.85	5.8347
	0	6.2054	Untreated												4.9504			8849.34	5.3607
	0	4.946	Untreated												4.9053			922.829	5.7934
	0	4.8469	Untreated												4.6502			2048.05	5.986
	0	5.7197	Untreated												5.2855			958.016	5.5856
	0	4.7212	Untreated												5.362			500.057	6.3986
	0	5.1942	Untreated												5.4532			1404.85	6.0085
	0	5.398	Untreated												5.142			886.864	6.1723
	0	5.5826	Untreated												4.8605			628.322	6.0118
	0	5.8183	Untreated												5.2843			2669.37	5.5072
	0	5.8843	Untreated												5.1661			1417.92	6.1546
	0	5.0133	Untreated												4.5425			783.684	5.4171
	0	5.9899	Untreated												5.1202			993.089	5.2718
	0	5.7009	Untreated												5.0133			2314.71	5.5572
	0	4.8718	Untreated												5.1001			1833.92	5.6403
	0	5.5424	Untreated												5.1635			1586.27	5.8788
	0	4.7717	Untreated												5.1717			1152.29	6.1996
	0	5.2206	Untreated												4.8441			3930.02	5.382
	0	4.7603	Untreated												5.2584			1098.26	5.9922
	0	5.8766	Untreated												5.3479			995.126	6.4074
	0	5.0716	Untreated												5.2585			1107.31	6.3327
	0	5.8674	Untreated												4.8217			515.118	5.8947
	0	5.6453	Untreated												5.0311			1070.21	6.2975
	0	5.6256	Untreated												4.9447			1551.11	6.2831
	0	5.166	Untreated												5.0508			1197.56	6.5448
	0	5.8266	Untreated												5.5786			1821.65	5.8566
	0	5.5315	Untreated												5.0274			1756.57	5.3643
	0	5.3804	Untreated												5.2522			1119.26	5.9958
	0	4.7296	Untreated												4.8311			2366.83	5.8869
	0	4.5284	Untreated												5.0089			2371.94	5.7762
	0	5.0254	Untreated												4.8567			3341.82	5.5662
	0	4.6195	Untreated												5.0498			443.915	6.6548
	0	6.0814	Untreated												4.8787			615.237	5.939
	0	5.0455	Untreated												5.0088			1653.51	5.8487
	0	4.5634	Untreated												5.2682			886.791	5.7259
	0	5.4268	Untreated												5.104			1718.54	6.0162
	0	4.889	Untreated												4.9527			2862.81	5.1786
	0	4.4543	Untreated												4.9321			4205.39	5.3637
	0	6.2276	Untreated												5.1243			286.591	5.1739
	0	5.8552	Untreated												5.3659			20253.4	5.3955
	0	4.3561	Untreated												5.0974			1826.88	5.4715
	0	4.9939	Untreated												6.9359			420.818	6.1904
	0	5.9253	Untreated												4.9751			940.85	5.7165
	0	4.9555	Untreated												4.9953			468.016	5.5287
	0	5.1225	Untreated												4.9092			492.99	5.1589
	0	4.9707	Untreated												5.318			2192.52	5.3963
	0	5.0667	Untreated												5.4407			2221.53	5.6714
	0	4.5681	Untreated												5.399			1254.49	4.9688
	0	5.08	Untreated												4.8563			6669.5	5.3102
	0	5.1046	Untreated												5.6272			1942.87	5.3322
	0	5.1328	Untreated												5.4821			1479.05	5.1591
	0	5.1	Untreated												5.5404			1613.43	5.9349
	0	5.1492	Untreated												5.7354			592.221	6.7865
	0	4.7295	Untreated												5.2656			623.252	4.9797
	0	5.2642	Untreated												5.314			381.741	5.8965
	0	4.5897	Untreated												5.5965			4370.77	5.3768
	0	5.2358	Untreated												4.9474			306.632	5.354
	0	5.8287	Untreated												5.681			666.31	5.0028
	0	5.3019	Untreated												4.8335			1176.34	5.904
	0	4.4681	Untreated												5.634			535.075	5.6004
	0	4.3652	Untreated												5.4484			742.46	5.5059
	0	5.0625	Untreated												5.2437			470.946	5.0616
	0	5.3475	Untreated												5.6512			585.236	5.0903
	0	5.3697	Untreated												5.2764			593.288	5.3078
	0	5.7072	Untreated												5.4361			988.038	5.4844
	0	5.3827	Untreated												5.4898			1840.91	5.088
	0	5.4358	Untreated												5.2255			571.123	5.3397
	0	5.9325	Untreated												5.9197			830.647	5.2524
	0	5.2541	Untreated												6.2138			693.431	5.7995
	0	5.4803	Untreated												5.7492			1197.47	5.6114
	0	4.8051	Untreated												5.3163			470.02	5.2088
	0	5.1827	Untreated												5.6763			498.001	5.1153
	0	5.561	Untreated												5.6415			418.884	5.1348
	0	5.085	Untreated												4.7892			461.927	5.3428
	0	5.176	Untreated												5.2654			883.901	4.8583
	0	5.4484	Untreated												5.4926			334.649	5.1885
	0	5.3501	Untreated												5.5196			764.504	5.2227
	0	5.4065	Untreated												5.5219			599.265	5.4312
	0	5.9719	Untreated												5.4095			445.867	4.6841
	0	5.1993	Untreated												5.0022			383.745	4.9704
	0	5.7647	Untreated												5.5571			514.117	5.0457
	0	4.8033	Untreated												5.3606			1129.33	5.5557
	0	5.5136	Untreated												7.4204			2572.37	5.1428
	0	4.6844	Untreated												5.6529			2175.54	4.8342
	0	4.7288	Untreated												5.6161			431.868	4.8271
	0	6.0286	Untreated												5.25			1460.87	5.6069
	0	5.6347	Untreated												5.3748			521.131	5.1652
	0	5.3337	Untreated												5.4946			3231.74	5.0905
	0	4.2004	Untreated												5.3821			287.634	5.2857
	0	5.8246	Untreated												5.4653			346.733	5.1745
	0	5.7358	Untreated												5.1163			848.749	5.5243
	0	5.2845	Untreated												5.4057			710.398	4.939
	0	5.8553	Untreated												5.8967			399.868	4.144
	0	4.7998	Untreated												6.4951			2271.75	5.2822
	0	4.7502	Untreated												5.5787			709.463	5.2496
	0	5.8011	Untreated												4.4157			597.174	5.8656
	0	5.1663	Untreated												5.7087			407.841	5.05
	0	5.6142	Untreated												5.244			772.593	4.722
	0	4.6702	Untreated												5.3893			1234.64	5.8385
	0	5.5177	Untreated												5.4805			613.295	5.2197
	0	5.2699	Untreated												5.362			1107.19	4.7445
	0	5.8098	Untreated												5.9518			1755.62	5.3695
	0	5.688	Untreated												5.3805			419.866	4.8737
	0	4.2822	Untreated												5.307			351.683	5.5703
	0	5.7766	Untreated												5.8506			495.074	5.5078
	0	4.5236	Untreated												5.8679			550.105	5.8307
	0	5.7505	Untreated												5.1382			871.873	5.165
	0	5.1055	Untreated												5.387			452.934	4.9514
	0	4.5827	Untreated												5.4426			458.968	5.7941
	0	5.8598	Untreated												5.2968			952.048	5.0993
	0	5.5939	Untreated												5.7967			673.416	5.4728
	0	5.1091	Untreated												5.5717			1512.07	5.4007
	0	5.6514	Untreated												5.8577			581.167	5.725
	0	4.5296	Untreated												5.7179			430.837	5.4497
	0	4.6697	Untreated												5.3942			378.745	5.3403
	0	5.8408	Untreated												5.5006			820.614	5.5469
	0	4.4649	Untreated												5.1084			746.469	5.7198
	0	5.8011	Untreated												5.1233			695.399	5.5162
	0	5.1567	Untreated												5.6984			2758.52	4.9537
	0	4.8258	Untreated												5.509			497.979	5.7219
	0	5.9275	Untreated												5.4457			270.558	4.7178
	0	4.5496	Untreated												4.877			648.274	5.476
	0	4.6047	Untreated												5.117			671.417	5.6352
	0	5.8533	Untreated												5.0172			1257.49	5.2955
	0	4.538	Untreated												5.4385			996.96	4.9546
	0	4.5061	Untreated												5.1205			561.103	6.1838
	0	4.6935	Untreated												5.3856			496.966	5.1244
	0	5.7645	Untreated												5.6495			368.736	5.0207
	0	4.4926	Untreated												5.4366			823.739	5.3173
	0	5.7299	Untreated												5.6659			628.263	5.4681
	0	5.4938	Untreated												5.9388			543.092	4.562
	0	4.7247	Untreated												4.7999			637.346	5.5998
	0	4.469	Untreated												5.0791			325.633	6.1023
	0	5.5296	Untreated												5.1764			833.754	5.4995
	0	4.9609	Untreated												5.4521			1309.75	5.1765
	0	4.5916	Untreated												4.8871			638.256	5.6614
	0	4.8834	Untreated												4.8792			965.039	5.113
	0	4.6968	Untreated												5.2437			636.25	5.437
	0	5.46	Untreated												5.7628			463.933	5.6034
	0	4.4268	Untreated												5.6153			748.61	5.7587
	0	5.7436	Untreated												5.8365			411.8	5.7505
	0	4.5734	Untreated												5.0797			564.134	5.4382
	0	5.88	Untreated												5.0807			609.287	5.4915
	0	4.4111	Untreated												5.6917			347.717	5.1981
	0	5.4705	Untreated												5.5286			583.202	5.1736
	0	4.7139	Untreated												5.6327			560.182	6.2652
	0	4.9155	Untreated												4.9163			423.852	5.1952
	0	4.6169	Untreated												6.2043			597.174	5.6255
	0	5.8646	Untreated												5.5662			584.268	5.4292
	0	5.8586	Untreated												5.79			1265.65	5.38
	0	4.3267	Untreated												6.0711			287.559	5.3382
	0	5.3988	Untreated												5.9611			920.827	5.3349
	0	5.7065	Untreated												5.9171			521.048	5.1646
	0	5.2039	Untreated												5.5246			624.313	5.1887
	0	5.1443	Untreated												5.7677			918.932	5.7458
	0	5.4159	Untreated												5.4854			652.376	5.3652
	0	4.5584	Untreated												6.4737			1117.4	5.073
	0	4.7143	Untreated												5.3355			1017	5.2456
	0	5.3822	Untreated												6.0536			240.53	5.1309
	0	5.7811	Untreated												5.9528			306.646	5.702
	0	5.2211	Untreated												6.5042			742.562	5.0569
	0	5.791	Untreated												6.2857			901.898	5.0481
	0	4.2979	Untreated												5.6409			453.985	5.5923
	0	5.4426	Untreated												5.8908			1302.69	7.2504
	0	4.5424	Untreated												6.3067			247.546	5.8043
	0	4.4845	Untreated												6.1249			563.108	6.1942
	0	5.1284	Untreated												5.8188			703.485	6.5589
	0	4.7698	Untreated												6.1586			321.663	5.9452
	0	4.6707	Untreated												5.6788			692.428	6.2958
	0	4.5114	Untreated												6.2295			1282.64	5.6622
	0	4.8961	Untreated												6.3019			4036.27	5.5242
	0	5.0555	Untreated												6.1395			2092.16	5.101
	0	5.7647	Untreated												6.1358			1107.21	5.713
	0	6.3488	Untreated												5.1465			4791.88	5.1841
	0	5.1836	Untreated												4.3787			791.57	5.5855
	0	4.9301	Untreated												5.8159			1059.18	5.4678
	0	4.5782	Untreated												5.9988			412.813	5.8465
	0	5.4907	Untreated												6.2953			7782.82	5.1652
	0	4.6569	Untreated												5.8055			1055.21	6.0661
	0	4.9482	Untreated												5.2919			1450.99	5.6099
	0	4.7557	Untreated												5.4299			14808.3	5.1346
	0	5.1642	Untreated												5.386			1246.47	5.5809
	0	5.1229	Untreated												5.8885			643.354	6.0163
	0	4.6184	Untreated												6.1917			2151.29	5.5208
	0	4.5245	Untreated												6.1927			595.17	5.3944
	0	5.0956	Untreated												5.8619			6127.63	5.5184
	0	4.6118	Untreated												6.5864			1067.23	5.7294
	0	4.9567	Untreated												5.4347			395.851	6.2119
	0	5.0179	Untreated												5.4649			3154.34	5.4181
	0	5.7385	Untreated												5.5217			433.895	5.5354
	0	5.3022	Untreated												5.4574			400.805	5.9267
	0	4.1832	Untreated												5.4393			408.843	5.548
	0	5.124	Untreated												5.8347			1331.85	5.3022
	0	4.9166	Untreated												5.3607			1319.62	5.2652
	0	4.9485	Untreated												5.7934			568.171	6.1461
	0	5.2935	Untreated												5.986			1374.78	5.8734
	0	4.6512	Untreated												5.5856			637.291	5.5067
	0	5.0663	Untreated												6.3986			482.017	5.6098
	0	4.5242	Untreated												6.0085			1192.42	5.7893
	0	4.7494	Untreated												6.1723			791.57	6.0057
	0	4.5817	Untreated												6.0118			479.943	6.2243
	0	5.1839	Untreated												5.5072			848.824	5.8692
	0	4.9028	Untreated												6.1546			873.865	5.8983
	0	6.051	Untreated												5.4171			1422.98	5.0218
	0	4.9056	Untreated												5.9281			453.893	5.6734
	0	4.2902	Untreated												6.0528			877.845	5.4381
	0	4.7208	Untreated												5.2718			1978.08	4.9427
	0	4.8036	Untreated												5.5572			457.994	5.6096
	0	5.238	Untreated												5.6403			367.799	6.2208
	0	5.472	Untreated												5.8788			1327.63	5.5756
	0	4.7101	Untreated												6.1996			670.411	5.9788
	0	4.6693	Untreated												5.382			412.851	5.5165
	0	5.6554	Untreated												5.9922			1624.35	5.4467
	0	5.066	Untreated												6.4409			607.221	5.7737
	0	4.5774	Untreated												6.4074			394.814	5.9182
	0	4.4988	Untreated												5.8947			681.339	4.9997
	0	4.7497	Untreated												6.2975			7223.98	5.5162
	0	5.0033	Untreated												5.857			3716.47	5.2387
	0	5.5224	Untreated												6.5448			2972.08	5.7406
	0	5.2769	Untreated												5.5734			936.971	5.8506
	0	4.638	Untreated												5.8566			4574.51	5.5166
	0	4.9181	Untreated												5.9958			2242.69	5.9824
	0	5.3255	Untreated												6.382			365.718	4.8254
	0	5.7698	Untreated												5.8869			3755.51	5.7958
	0	4.5703	Untreated												5.7762			811.733	5.5265
	0	5.7095	Untreated												5.5662			3196.37	5.6822
	0	4.9308	Untreated												6.175			448.926	6.3217
	0	5.1886	Untreated												6.6548			2095.26	5.7808
	0	6.246	Untreated												5.939			503.037	5.7139
	0	4.8759	Untreated												5.8487			496.067	5.51
	0	4.414	Untreated												5.7259			572.126	4.6942
	0	6.0784	Untreated												5.1786			331.72	5.7353
	0	4.8483	Untreated												5.3637			474.979	5.3589
	0	4.9075	Untreated												5.1739			650.341	4.5231
	0	5.601	Untreated												5.4715			389.766	4.8169
	0	5.196	Untreated												6.1904			541.163	5.7158
	0	6.2336	Untreated												5.7165			874.84	5.2731
	0	4.4929	Untreated												5.5287			703.45	5.2567
	0	5.8759	Untreated												5.1589			437.925	5.7288
	0	6.0733	Untreated												5.3963			520.023	5.6995
	0	4.7647	Untreated												5.6714			929.916	5.4659
	0	6.4398	Untreated												4.9688			850.754	6.0069
	0	4.7734	Untreated												5.3102			319.642	6.7646
	0	5.637	PEI												5.3322			1189.49	5.3397
	0	6.3146	PEI												5.1591			1574.16	5.656
	0	4.9307	PEI												5.9349			453.936	5.9394
	0	4.8562	PEI												6.7865			262.579	5.4551
	0	6.2709	PEI												6.3616			3500.05	5.6151
	0	5.1681	PEI												4.9797			848.67	5.8263
	0	5.2588	PEI												5.8965			519.128	5.7772
	0	4.7197	PEI												5.3768			545.173	5.6762
	0	5.0239	PEI												5.354			4952	5.6851
	0	5.75	PEI												5.0028			2041.08	5.5024
	0	4.7696	PEI												5.904			310.64	4.913
	0	5.5844	PEI												5.6004			332.703	5.6142
	0	4.7521	PEI												5.5059			1381.89	5.2961
	0	6.3886	PEI												5.0616			2398	4.9169
	0	5.3513	PEI												5.0903			1804.65	5.248
	0	4.6025	PEI												5.3078			507.019	6.1357
	0	5.6686	PEI												5.4844			462.003	5.8887
	0	4.956	PEI												5.088			979.054	6.0522
	0	5.5637	PEI												5.3397			959.945	5.7357
	0	6.0104	PEI												5.2524			1536.21	5.4188
	0	5.1884	PEI												5.7995			782.613	5.8628
	0	5.3197	PEI												5.6114			1074.13	5.4215
	0	4.8197	PEI												5.1411			587.211	5.5234
	0	5.4149	PEI												5.1153			1604.17	5.4064
	0	5.0075	PEI												5.2396			1463.02	5.2693
	0	5.2788	PEI												5.1348			420.889	4.8062
	0	5.6864	PEI												4.8818			525.032	5.2536
	0	4.8261	PEI												5.3428			1965.11	5.7611
	0	4.9827	PEI												4.8583			2609.44	5.6109
	0	5.2097	PEI												5.1885			1426.83	5.7835
	0	4.867	PEI												5.2227			554.115	6.2403
	0	5.6963	PEI												5.4312			741.593	5.721
	0	4.8613	PEI												5.3405			1270.52	6.084
	0	5.5945	PEI												4.6841			2967.04	5.0193
	0	5.2928	PEI												4.9704			1213.5	5.9274
	0	5.1997	PEI												5.0457			376.732	6.3832
	0	5.3468	PEI												5.6931			931.881	6.1038
	0	4.9408	PEI												5.1428			618.275	6.4683
	0	5.1273	PEI												4.8342			2736.58	5.5216
	0	4.8651	PEI												4.8271			3079.35	5.2701
	0	4.8987	PEI												5.628			537.079	5.4055
	0	4.9491	PEI												5.1652			1116.3	5.9295
	0	5.0891	PEI												5.0905			979.06	5.3487
	0	4.5975	PEI												5.2857			1875.73	5.5756
	0	4.8957	PEI												5.1745			1267.62	5.9003
	0	5.1867	PEI												5.5243			1338.72	5.918
	0	5.5198	PEI												4.939			606.279	5.7357
	0	4.9494	PEI												4.144			999.983	5.6193
	0	5.1654	PEI												5.2822			653.318	5.5753
	0	5.0697	PEI												5.2496			522.103	6.3509
	0	5.9373	PEI												5.8656			1024.11	6.4728
	0	5.0867	PEI												5.05			7096.48	5.4778
	0	5.176	PEI												4.722			5433.2	5.3525
	0	5.0595	PEI												5.8385			713.404	5.5774
	0	5.7121	PEI												5.2197			1004.11	5.1696
	0	5.436	PEI												4.7445			1938.88	5.6835
	0	5.3131	PEI												5.3695			2418.04	5.2957
	0	6.2497	PEI												4.8737			725.496	6.3443
	0	4.6897	PEI												5.5703			1261.69	6.2764
	0	5.4242	PEI												5.5078			996.084	5.9056
	0	5.5473	PEI												5.8307			2733.57	5.3339
	0	5.4371	PEI												5.165			1094.19	5.7749
	0	5.5859	PEI												4.9514			2864.82	5.0928
	0	5.4662	PEI												5.7941			759.632	5.9998
	0	5.5218	PEI												5.0993			1356.8	5.15
	0	4.7696	PEI												5.4728			1902.77	6.0157
	0	5.2297	PEI												5.4007			915.957	5.8063
	0	4.5907	PEI												5.725			735.486	6.1741
	0	6.3873	PEI												5.4497			752.494	5.6713
	0	4.6983	PEI												5.3403			2063.31	5.7117
	0	4.6184	PEI												5.5469			1209.49	5.4614
	0	4.8676	PEI												5.7198			2688.46	5.196
	0	5.5827	PEI												5.5162			1353.79	5.4975
	0	5.0461	PEI												4.9537			1322.77	5.5615
	0	5.8273	PEI												5.7219			2214.71	5.7628
	0	5.4341	PEI												4.7178			1572.18	5.3844
	0	4.9744	PEI												5.476			1993.04	5.1386
	0	5.6147	PEI												5.6352			763.501	6.2704
	0	4.5342	PEI												5.2955			834.796	6.4698
	0	5.5809	PEI												4.9546			2306.66	5.3127
	0	5.7726	PEI												5.78			606.218	5.8079
	0	4.0699	PEI												6.1838			1442.86	5.2032
	0	5.564	PEI												5.1244			1112.23	5.5736
	0	5.4649	PEI												5.0207			1072.26	5.3228
	0	4.3599	PEI												5.3173			1674.39	4.9752
	0	5.3518	PEI												5.4681			677.367	5.843
	0	6.4024	PEI												4.562			1089.33	5.0935
	0	6.2479	PEI												5.5998			442.872	5.0749
	0	6.0222	PEI												6.1023			663.339	5.5093
	0	6.1541	PEI												5.4995			1737.71	5.0001
	0	6.9484	PEI												5.1765			1400.79	5.2052
	0	4.1619	PEI												5.9356			642.38	5.8724
	0	4.8319	PEI												5.6614			1162.48	5.4703
	0	5.6363	PEI												5.113			969.923	5.2229
	0	6.377	PEI												5.437			2027.01	5.3247
	0	5.9871	PEI												5.6034			467.014	5.4921
	0	6.5715	PEI												5.7587			543.092	5.2689
	0	5.9003	PEI												5.7505			2292.73	6.2765
	0	6.3904	PEI												5.4382			464.982	5.3685
	0	6.2844	PEI												5.4915			2385.97	6.2813
	0	6.2912	PEI												5.1981			2309.69	5.5606
	0	5.7181	PEI												5.1736			298.658	5.7442
	0	6.2186	PEI												6.2652			1503.05	5.5166
	0	5.2589	PEI												5.1952			1496	5.1964
	0	5.914	PEI												5.6255			3666.49	5.664
	0	5.5666	PEI												5.4292			715.419	5.3056
	0	5.9235	PEI												5.38			2346.8	6.0411
	0	5.6895	PEI												5.3382			3012.13	5.7993
	0	4.7511	PEI												5.3349			479.006	5.3575
	0	5.4903	PEI												5.1646			609.197	5.8632
	0	4.8978	PEI												5.1887			826.64	4.8635
	0	5.5636	PEI												5.7573			734.445	6.2728
	0	5.8795	PEI												5.3652			1353.79	5.212
	0	4.857	PEI												5.073			4880.87	5.1751
	0	5.4488	PEI												5.2456			2593.35	5.961
	0	4.4473	PEI												5.1309			1065.2	6.8542
	0	5.2466	PEI												5.702			1158.34	5.1702
	0	5.144	PEI												5.0569			756.591	6.3062
	0	6.2534	PEI												5.0481			9988.36	5.5089
	0	6.3641	PEI												5.5923			1469.95	5.7524
	0	5.104	PEI												7.2504			2670.45	5.6485
	0	5.3922	PEI												5.8043			522.133	5.8234
	0	6.0158	PEI												6.1942			1208.45	6.1421
	0	5.3812	PEI												6.5589			3065.19	6.2716
	0	5.4029	PEI												5.9452			2645.39	6.6454
	0	5.4042	PEI												6.2958			2025.13	6.3359
	0	5.884	PEI												5.6622			1135.27	6.42
	0	6.2283	PEI												5.5242			5612.57	5.6001
	0	6.1333	PEI												5.101			1135.34	5.3407
	0	5.2285	PEI												5.713			2012.15	6.7994
	0	6.113	PEI												5.1841			1873.74	6.2329
	0	5.7629	PEI												5.5855			910.901	6.1453
	0	5.8492	PEI												5.4678			820.726	6.6755
	0	6.2544	PEI												5.8465			4369.08	5.0184
	0	6.2281	PEI												6.0661			3619.46	5.8468
	0	5.6254	PEI												5.6099			8506.25	5.5339
	0	5.8197	PEI												5.5809			1230.45	5.5752
	0	5.2301	PEI												6.0163			987.07	6.1655
	0	6.5735	PEI												5.5208			1286.74	6.7178
	0	4.7915	PEI												5.3944			5460.08	5.2298
	0	5.6863	PEI												6.2188			648.31	6.7594
	0	4.7132	PEI												5.7294			2684.54	5.9114
	0	6.3346	PEI												6.2119			1405.85	5.6364
	0	5.5071	PEI												5.4181			1325.73	5.6338
	0	5.4482	PEI												5.5354			5549.23	4.6702
	0	4.7012	PEI												5.9267			2932.99	5.7603
	0	5.2477	PEI												5.548			609.256	4.8321
	0	5.0774	PEI												5.3022			3012.21	5.3714
	0	4.7085	PEI												5.2652			1125.28	6.3289
	0	5.1654	PEI												6.1461			965.964	6.5614
	0	5.2374	PEI												5.8734			734.445	5.668
	0	5.6634	PEI												5.5067			645.331	4.8552
	0	4.9642	PEI												5.6098			915.927	4.8655
	0	4.749	PEI												5.7893			580.157	5.5141
	0	4.6382	PEI												6.0057			421.89	4.8707
	0	4.9672	PEI												6.2243			1176.47	6.1206
	0	4.8483	PEI												5.8692			1068.12	5.9545
	0	5.2617	PEI												4.9114			869.734	6.247
	0	5.0851	PEI												5.8983			1532.07	5.7469
	0	5.3089	PEI												5.0218			418.864	4.9905
	0	4.0962	PEI												5.6734			553.164	4.7696
	0	4.5183	PEI												5.4381			1312.71	4.7769
	0	5.4015	PEI												5.0005			766.665	4.9557
	0	4.445	PEI												5.6096			690.357	4.7907
	0	5.8235	PEI												6.2208			670.318	5.2375
	0	5.2214	PEI												5.5756			966.064	4.8025
	0	4.5805	PEI												5.9788			526.111	5.8258
	0	5.2476	PEI												5.5165			637.383	5.9905
	0	5.4728	PEI												5.0041			1101.27	6.0937
	0	5.3758	PEI												5.4467			982.065	5.4182
	0	5.0115	PEI												5.7737			437.879	4.7091
	0	6.1439	PEI												5.9182			471.949	6.2207
	0	4.7405	PEI												4.9997			418.824	5.028
	0	4.5502	PEI												5.5162			707.488	5.2836
	0	5.4143	PEI												5.7406			400.805	4.194
	0	5.1064	PEI												5.8506			375.792	5.1486
	0	6.0571	PEI												5.9824			1335.81	5.0879
	0	5.9132	PEI												4.8254			708.49	4.6714
	0	5.0891	PEI												5.7958			1393.93	5.0217
	0	6.0415	PEI												5.5265			522.076	4.8726
	0	5.9884	PEI												6.3217			666.401	4.8404
	0	5.6765	PEI												5.7808			499.004	4.68
	0	5.7907	PEI												5.7273			550.082	5.0511
	0	5.8958	PEI												5.7139			836.799	4.89
	0	6.0898	PEI												5.51			764.504	5.1827
	0	5.211	PEI												4.6942			773.595	5.5856
	0	5.3244	PEI												5.7353			713.501	5.2139
	0	6.2798	PEI												5.3589			566.167	5.1673
	0	4.926	PEI												4.5231			587.241	4.6387
	0	6.1326	PEI												4.8169			366.713	5.4849
	0	5.0094	PEI												5.7158			655.424	5.1342
	0	6.621	PEI												4.6268			449.874	4.694
	0	6.3546	PEI												5.2731			938.017	5.2253
	0	5.961	PEI												5.2567			339.7	4.821
	0	4.4946	PEI												5.7288			1162.4	5.4297
	0	6.5085	PEI												5.6995			906.906	5.6192
	0	6.4611	PEI												5.4659			242.515	5.5076
	0	4.3922	PEI												6.0069			420.889	5.5139
	0	5.6829	PEI												6.7646			352.684	4.9459
	0	5.2129	PEI												5.3397			818.654	4.4051
	0	6.0523	PEI												5.656			616.212	5.3443
	0	6.0077	PEI												5.9394			1876.74	4.8402
	0	5.5098	PEI												5.4551			651.316	4.7608
	0	5.6851	PEI												5.6151			318.657	5.8342
	0	4.8741	PEI												5.8263			724.494	5.1314
	0	5.6681	PEI												5.7772			1267.57	5.1591
	0	6.2518	PEI												5.6762			432.939	5.2936
	0	5.3506	PEI												5.6851			631.302	5.6292
	0	4.3961	PEI												5.5024			477.986	5.0501
	0	5.5591	PEI												4.913			311.605	5.3562
	0	6.4004	PEI												5.5688			911.917	4.8787
	0	5.8687	PEI												5.6142			727.469	4.8324
	0	4.5284	PEI												5.2699			1171.52	5.3738
	0	5.4661	PEI												4.9169			733.512	5.5206
	0	5.791	PEI												5.248			533.071	5.0476
	0	6.4233	PEI												6.1357			573.211	5.1537
	0	4.6943	PEI												5.8887			677.397	5.1797
	0	6.2351	PEI												6.0522			1464.02	5.0493
	0	6.4377	PEI												5.5639			490.966	5.8239
	0	6.1671	PEI												5.7357			738.552	4.976
	0	5.5952	PEI												5.4188			429.934	5.6539
	0	4.5381	PEI												5.8628			863.712	5.9626
	0	6.0711	PEI												5.4215			666.401	5.2538
	0	4.9119	PEI												5.7999			467.965	5.8611
	0	5.9104	PEI												5.4064			356.692	6.0895
	0	4.7576	PEI												5.2693			494.961	6.1843
	0	5.5233	PEI												4.8062			641.322	5.9616
	0	4.8098	PEI												5.2536			750.489	5.6442
	0	6.7573	PEI												5.6739			693.363	5.4127
	0	4.8177	PEI												5.7835			500.984	4.8252
	0	4.8923	PEI												6.2403			739.467	5.5355
	0	5.1696	PEI												5.721			537.055	6.2782
	0	5.0087	PEI												6.084			411.87	5.2868
	0	5.0442	PEI												5.0193			917.992	5.7872
	0	5.5897	PEI												5.9274			338.734	6.5181
	0	4.2523	PEI												6.3832			931.888	5.5876
	0	5.1824	PEI												6.1038			783.655	6.6304
	0	5.3426	PEI												6.4683			1071.16	5.5795
	0	5.7819	PEI												5.5216			1338.71	5.685
	0	4.5775	PEI												5.2701			1744.6	5.4635
	0	5.0618	PEI												5.4055			590.246	6.5394
	0	5.7277	PEI												5.9295			1094.18	6.4939
	0	4.7899	PEI												5.3487			1686.48	5.6991
	0	4.5654	PEI												5.5756			586.26	6.1223
	0	4.7178	PEI												5.9003			1043.15	5.1501
	0	5.5058	PEI												5.918			1153.46	6.2659
	0	5.437	PEI												5.7357			1156.29	5.2028
	0	6.0452	PEI												5.6193			585.15	6.0369
	0	5.7766	PEI												5.5753			884.891	6.5111
	0	5.0725	PEI												6.3509			635.25	6.1499
	0	6.0668	PEI												6.4728			945.911	5.0847
	0	6.4051	PEI												5.4778			776.601	5.8997
	0	5.7425	PEI												5.3525			282.614	5.9011
	0	5.9578	PEI												5.5774			1449.99	5.8885
	0	4.5556	PEI												5.1696			342.744	4.9248
	0	5.6252	PEI												5.6835			1143.36	5.6927
	0	4.8981	PEI												5.2957			452.911	5.3156
	0	5.1355	PEI												6.3443			2346.99	5.5384
	0	4.7341	PEI												6.2764			800.651	4.9757
	0	5.1107	PEI												5.9056			1534.28	5.9305
	0	6.2607	PEI												5.3339			778.531	5.6788
	0	5.8132	PEI												5.7749			1266.57	6.0828
	0	5.1305	PEI												5.0928			1427.99	5.6795
	0	6.4681	PEI												5.9998			1080.19	5.6941
	0	5.8372	PEI												5.15			2120.21	5.7815
	0	5.9684	PEI												5.7542			749.475	6.2074
	0	5.1486	PEI												6.0157			1021.07	5.753
	0	6.3862	PEI												6.1741			1294.71	5.7198
	0	6.0452	PEI												5.6862			2034.02	5.8824
	0	6.1256	PEI												5.5969			2100.38	5.5733
	0	5.191	PEI												5.7117			1273.5	4.502
	0	5.1605	PEI												5.4614			891.918	6.0429
	0	5.7893	PEI												5.196			3324.93	5.2094
	0	5.6008	PEI												5.4975			1387.95	5.7173
	0	5.027	PEI												5.5615			1452.99	5.3818
	0	5.3277	PEI												5.7628			1083.19	5.4814
	0	5.0618	PEI												5.3844			1020.07	5.9795
	0	6.1773	PEI												5.1386			4009.13	5.1049
	0	5.8594	PEI												6.2704			1019.03	5.1784
	0	5.6959	PEI												6.4698			611.313	5.2349
	0	5.6752	PEI												5.3127			3031.18	5.1106
	0	6.5025	PEI												5.8079			914.923	6.1604
	0	5.912	PEI												5.2032			930.958	5.8045
	0	5.7135	PEI												5.5736			2370.75	5.1637
	0	5.4751	PEI												5.4744			1696.36	5.5661
	0	5.8741	PEI												4.9752			1460.06	5.1585
	0	5.7063	PEI												5.843			1362.68	5.2097
	0	5.6848	PEI												5.0935			400.805	5.9073
	0	6.1017	PEI												5.0749			800.683	5.9335
	0	5.3887	PEI												5.5093			1054.1	4.4702
	0	5.9272	PEI												5.0001			709.432	5.914
	0	6.0041	PEI												5.2052			1041.07	6.7984
	0	6.1513	PEI												5.8724			2995.02	5.1976
	0	5.794	PEI												5.4703			750.585	4.8055
	0	5.1773	PEI												6.0331			1365.74	4.669
	0	6.3607	PEI												5.2229			387.763	5.46
	0	4.7787	PEI												5.3247			1632.33	5.8161
	0	5.3386	PEI												5.3687			1191.36	5.7664
	0	5.9696	PEI												5.2689			1564.32	5.0863
	0	6.3072	PEI												6.2765			2938.13	4.7826
	0	6.2346	PEI												5.3685			948.024	5.0218
	0	5.6028	PEI												6.2813			875.835	5.2214
	0	4.5365	PEI												5.5606			617.273	5.0125
	0	4.8283	PEI												5.7442			1148.33	4.9752
	0	6.1274	PEI												5.5166			533.121	6.6626
	0	5.6599	PEI												6.3543			377.779	4.3954
	0	4.9931	PEI												5.1964			5447.16	5.3369
	0	6.1768	PEI												5.664			3616.21	5.304
	0	6.303	PEI												5.3056			3306.66	4.9114
	0	5.3599	PEI												6.0411			599.209	5.3127
	0	5.557	PEI												5.7993			521.074	5.0254
	0	6.0448	PEI												5.3575			466.919	4.9729
	0	5.0308	PEI												5.4971			421.819	5.2179
	0	6.4329	PEI												5.8632			894.845	4.9575
	0	5.2236	PEI												4.8635			1321.68	5.7386
	0	5.9447	PEI												6.2728			2181.5	5.6577
	0	5.819	PEI												5.212			637.346	4.6367
	0	5.7691	PEI												5.2876			1085.21	4.8995
	0	5.54	PEI												5.961			504.085	6.1044
	0	5.5045	PEI												6.8542			1173.39	5.6091
	0	5.8079	PEI												5.1702			707.427	4.8599
	0	5.7962	PEI												6.3062			658.385	5.934
	0	6.0192	PEI												5.8793			1210.5	4.8616
	0	6.2056	PEI												5.6485			878.775	5.3653
	0	4.8053	PEI												5.8234			1302.74	4.8375
	0	6.1912	PEI												6.1421			1484.97	5.1418
	0	6.1226	PEI												6.6454			511.079	4.8653
	0	6.5	PEI												5.5276			1050.23	4.8614
	0	5.6897	PEI												6.3359			1959.95	4.9179
	0	5.3965	PEI												6.42			3902.91	5.2194
	0	5.8187	PEI												5.6001			703.395	5.3207
	0	5.0413	PEI												6.7994			1707.42	4.9798
	0	5.6999	PEI												6.2329			875.769	5.0183
	0	5.9522	PEI												6.1453			2638.44	5.1237
	0	5.165	PEI												6.6755			996.054	5.2577
	0	4.8484	PEI												5.0184			3022.04	5.6638
	0	6.2908	PEI												5.8468			414.876	5.1658
	0	5.5428	PEI												5.5752			1034.13	4.7629
	0	5.6999	PEI												6.1655			400.846	5.4426
	0	4.4238	PEI												6.7178			684.44	5.0234
	0	5.3435	PEI												6.0591			1741.65	5.239
	0	5.4055	PEI												5.3435			467.987	5.2807
	0	6.3504	PEI												6.7594			1693.49	5.7106
	0	4.8125	PEI												5.6364			1246.61	5.5368
	0	4.5481	PEI												5.6338			1123.32	5.3566
	0	4.9942	PEI												4.6702			478.963	5.1421
	0	5.831	PEI												6.1238			2265.61	5.4212
	0	5.6996	PEI												5.7603			2308.57	4.9736
	0	5.022	PEI												5.9874			357.755	5.9461
	0	4.7121	PEI												4.8321			307.597	5.9645
	0	4.3979	PEI												5.4699			367.739	5.5822
	0	4.5996	PEI												6.3289			3707.43	4.7977
	0	5.6568	PEI												6.5614			1968.18	5.3054
	0	5.3194	PEI												5.668			981.022	5.6644
	0	4.7814	PEI												4.8552			385.795	5.8184
	0	4.9283	PEI												4.8655			581.227	5.6915
	0	4.961	PEI												4.9215			579.138	5.778
	0	5.2332	PEI												5.5141			1039.18	5.2108
	0	5.6775	PEI												4.8707			2123.27	5.4408
	0	4.9324	PEI												6.1206			517.044	6.2114
	0	5.0975	PEI												5.9545			362.748	6.7564
	0	5.9151	PEI												6.247			1003.07	6.3198
	0	4.8701	PEI												5.7469			2019.16	5.2101
	0	4.2631	PEI												4.7819			664.428	4.9914
	0	5.8396	PEI												4.9905			1711.57	4.9305
	0	4.8309	PEI												4.9661			1068.12	5.7927
	0	5.8753	PEI												4.7696			311.676	5.8339
	0	5.3378	PEI												4.9557			1229.62	5.1129
	0	4.9699	PEI												4.7907			1786.72	4.8827
	0	6.3233	PEI												5.2375			598.176	5.9491
	0	5.5133	PEI												4.8025			2188.51	5.5008
	0	5.4306	PEI												5.8258			594.255	5.1677
	0	4.2377	PEI												5.9905			2594.29	5.3016
	0	5.0726	PEI												6.0937			965.916	5.6739
	0	4.9093	PEI												4.8064			496.966	5.2474
	0	4.7058	PEI												5.4182			1079.15	5.3214
	0	5.0522	PEI												4.7091			688.419	6.3208
	0	5.7447	PEI												5.0151			1755.62	5.4509
	0	4.8047	PEI												6.2207			352.751	6.2689
	0	5.037	PEI												5.1629			1792.7	4.983
	0	4.4674	PEI												5.2836			363.707	5.9179
	0	4.9396	PEI												4.194			702.42	5.6843
	0	5.1348	PEI												5.1486			4505.35	4.8401
	0	4.5531	PEI												4.6714			918.975	5.6406
	0	4.7008	PEI												5.2371			1141.31	5.7747
	0	4.9571	PEI												5.0217			2036.2	5.0019
	0	5.6691	PEI												4.8726			1272.59	5.459
	0	5.0228	PEI												4.8404			490.01	5.5913
	0	4.8873	PEI												4.68			883.786	5.1273
	0	5.2028	PEI												5.0883			744.6	4.7765
	0	4.8814	PEI												5.0511			883.901	4.8439
	0	5.4578	PEI												4.89			340.74	5.5773
	0	5.7604	PEI												5.1827			2185.57	5.2755
	0	4.514	PEI												5.5856			589.244	4.9142
	0	5.5446	PEI												5.2139			1364.73	5.5663
	0	4.8685	PEI												5.1673			570.198	5.8586
	0	5.0777	PEI												4.6387			554.143	5.8743
	0	5.1324	PEI												5.4849			1223.52	5.6711
	0	5.5115	PEI												5.1342			499.004	6.1119
	0	4.8448	PEI												4.694			353.767	5.4656
	0	5.0474	PEI												5.2253			435.899	4.9982
	0	4.7151	PEI												4.821			370.784	6.3311
	0	5.4992	PEI												5.4297			511.005	5.4301
	0	4.875	PEI												5.6192			487.004	4.868
	0	5.1726	PEI												5.5076			822.758	5.5433
	0	5.5001	PEI												5.5139			360.724	5.4905
	0	5.5435	PEI												4.9459			1644.35	5.3144
	0	5.2738	PEI												4.4051			523.029	5.2616
	0	5.383	PEI												5.3443			742.531	4.9941
	0	5.3209	PEI												4.8402			404.879	5.9706
	0	5.0613	PEI												5.154			816.757	5.2843
	0	5.393	PEI												4.7608			413.803	5.4184
	0	4.8067	PEI												5.8342			700.415	5.0846
	0	5.2854	PEI												5.1314			812.64	6.2031
	0	4.2978	PEI												5.1591			402.809	5.0747
	0	4.9117	PEI												5.2936			943.013	6.0706
	0	6.474	PEI												5.6292			408.823	5.3531
	0	5.8551	PEI												5.0501			3181.62	5.1317
	0	5.1409	PEI												5.3562			1186.53	5.4116
	0	5.8545	PEI												4.8787			309.618	5.4253
	0	5.2977	PEI												4.8324			598.285	5.2736
	0	4.4674	PEI												5.3738			1732.7	5.3833
	0	5.3684	PEI												5.5206			2785.67	5.2063
	0	6.3753	PEI												5.0476			332.663	5.4256
	0	4.7248	PEI												5.1537			2122.28	5.1673
	0	4.9835	PEI												5.1797			559.177	5.5256
	0	4.5207	PEI												5.0493			378.761	5.367
	0	4.8917	PEI												5.8239			666.406	5.1731
	0	5.7416	PEI												4.976			250.552	4.8126
	0	4.5267	PEI												5.6539			1487.07	5.3831
	0	4.5634	PEI												5.9626			461.908	5.4269
	0	4.7176	PEI												5.2538			812.599	5.6842
	0	6.4182	PEI												5.8611			458.946	5.1632
	0	5.7735	PEI												6.0895			890.915	5.7273
	0	4.5338	PEI												6.1843			320.645	5.4204
	0	5.9911	PEI												5.9616			521.1	5.1994
	0	4.688	PEI												5.6442			245.466	6.1198
	0	6.0736	PEI												5.4127			493.017	5.6139
	0	4.6223	PEI												4.8252			1959.17	5.6722
	0	4.0671	PEI												5.5355			359.742	4.9952
	0	4.7103	PEI												6.2782			532.075	5.1636
	0	4.8833	PEI												5.2868			1153.48	5.5857
	0	4.6267	PEI												5.7872			976.097	4.8102
	0	4.1211	PEI												6.5181			517.017	5.984
	0	4.9363	PEI												5.5876			781.649	5.4022
	0	4.5546	PEI												6.6304			646.333	5.398
	0	5.9694	PEI												5.5795			676.445	4.8131
	0	4.9454	PEI												5.685			347.755	5.3479
	0	4.4176	PEI												5.4635			294.607	6.459
	0	6.088	PEI												6.5394			1451.87	5.486
	0	4.7584	PEI												6.4939			593.275	4.8363
	0	4.5664	PEI												5.5312			1596.23	5.0145
	0	4.7888	PEI												5.6991			833.694	5.5074
	0	4.7794	PEI												6.1223			221.43	5.0886
	0	4.3994	PEI												5.1501			603.185	6.2721
	0	5.7556	PEI												6.2659			1000.06	5.7856
	0	4.7009	PEI												5.2028			842.681	5.0759
	0	5.3402	PEI												6.0369			1198.47	5.3616
	0	4.836	PEI												6.5111			515.034	4.9294
	0	4.6426	PEI												6.1499			675.453	4.6076
	0	4.5729	PEI												5.0847			1636.26	5.5788
	0	6.424	PEI												5.8997			683.381	5.9226
	0	4.3431	PEI												5.9011			1047.16	5.5485
	0	5.8375	PEI												5.8885			491.012	4.9792
	0	5.4964	PEI												4.9248			661.301	4.8058
	0	5.901	PEI												5.6927			557.176	5.9187
	0	4.7157	PEI												4.8418			1121.31	5.8714
	0	5.8974	PEI												5.3156			1671.33	5.8937
	0	4.7897	PEI												5.5384			425.9	5.6077
	0	4.2709	PEI												4.9757			551.136	5.1491
	0	5.1808	PEI												5.9807			471.973	5.9779
	0	4.4535	PEI												5.7386			1238.66	5.5927
	0	5.3813	PEI												6.0828			314.665	5.1527
	0	4.7018	PEI												5.6795			909.877	4.8805
	0	6.1845	PEI												5.6941			357.703	5.3587
	0	5.2812	PEI												5.7815			1239.59	5.6482
	0	4.806	PEI												6.2074			558.201	4.9937
	0	5.1484	PEI												5.8325			535.081	5.4058
	0	5.0623	PEI												5.753			1814.74	5.549
	0	5.7013	PEI												5.8824			2007.14	5.2743
	0	5.2503	PEI												5.5733			475.981	4.7853
	0	5.9233	PEI												4.502			532.155	5.8135
	0	6.6284	PEI												6.0429			3596.24	4.589
	0	5.6702	PEI												5.2094			429.886	6.5085
	0	5.1914	PEI												5.7173			1216.48	5.6911
	0	5.3987	PEI												5.3818			520.072	4.9317
	0	5.8743	PEI												5.4814			1003.01	6.226
	0	5.5819	PEI												5.9795			1749.61	5.7195
	0	5.0989	PEI												5.1049			667.376	4.7671
	0	5.2996	PEI												5.1784			621.337	6.2924
	0	5.1995	PEI												5.4076			1194.38	5.8733
	0	4.4754	PEI												5.2349			1500.98	6.2238
	0	4.7844	PEI												5.1106			783.684	6.1328
	0	5.18	PEI												6.1604			678.399	6.5012
	0	4.5291	PEI												5.8045			698.393	6.2418
	0	4.7016	PEI												5.1637			714.416	6.413
	0	6.271	PEI												5.5661			1100.35	5.8186
	0	5.4172	PEI												5.1585			495.021	6.4026
	0	5.1363	PEI												5.2097			808.694	6.5873
	0	5.3581	PEI												5.9073			1038.05	6.7689
	0	5.7847	PEI												5.9335			651.28	5.2993
	0	5.0491	PEI												5.4547			1825.64	5.644
	0	4.9617	PEI												4.4702			508.022	5.2648
	0	6.1271	PEI												5.914			380.803	5.0527
	0	5.7482	PEI												6.7984			1333.7	5.4015
	0	5.4327	PEI												4.8055			757.49	5.1165
	0	5.006	PEI												4.669			1054.09	4.5105
	0	4.4487	PEI												5.3374			1889.81	5.5023
	0	4.9821	PEI												5.46			1125.24	5.7596
	0	5.6549	PEI												5.8161			784.556	5.854
	0	5.259	PEI												5.7664			602.241	6.2431
	0	4.8081	PEI												5.0863			771.591	4.5257
	0	4.3845	PEI												4.7826			718.481	5.031
	0	4.7393	PEI												5.0218			678.333	4.7285
	0	6.8392	PEI												5.2214			418.842	4.9893
	0	6.1581	PEI												5.0125			393.833	4.3853
	0	5.9005	PEI												4.9752			1247.52	4.985
	0	4.7072	PEI												6.6626			2639.51	5.1494
	0	5.3202	PEI												4.3954			709.44	6.6203
	0	4.6384	PEI												6.0044			597.231	5.4968
	0	5.0192	PEI												5.3369			311.663	5.5261
	0	5.8268	PEI												4.9114			2350.74	4.8893
	0	5.1828	PEI												5.3127			1369.93	4.6663
	0	4.5989	PEI												4.869			1215.56	5.0588
	0	4.611	PEI												5.0254			410.868	5.868
	0	5.2951	PEI												4.9729			2741.45	5.4908
	0	4.8225	PEI												5.2179			416.838	4.9255
	0	6.0234	PEI												4.9575			532.075	5.1378
	0	5.1099	PEI												5.7386			883.791	4.9087
	0	5.0822	PEI												5.6577			1125.23	5.2605
	0	5.6702	PEI												4.6367			950.961	5.8818
	0	5.0474	PEI												4.8995			271.546	4.9172
	0	5.0966	PEI												6.1044			394.848	4.9071
	0	5.2155	PEI												5.6091			573.135	5.0235
	0	4.6684	PEI												4.8587			1127.4	4.9417
	0	5.5622	PEI												5.934			1396.82	5.6593
	0	4.9847	PEI												5.3653			1127.26	5.9486
	0	5.1659	PEI												4.8375			1106.28	5.3966
	0	6.3362	PEI												5.1418			3054.17	5.1528
	0	5.738	PEI												5.0636			2258.54	5.1248
	0	6.0289	PEI												4.8653			1382.76	5.2269
	0	5.1187	PEI												4.8614			8764.07	5.2717
	0	6.0634	PEI												5.2194			2154.28	5.0174
	0	5.3686	PEI												5.3207			1837.64	5.2505
	0	4.9513	PEI												5.0745			1155.27	5.1186
	0	6.1084	PEI												5.0183			2153.38	5.7049
	0	5.0469	PEI												5.1237			1766.64	5.1781
	0	4.9354	PEI												5.2577			1349.83	5.6396
	0	5.574	PEI												5.6638			539.082	5.4352
	0	4.8851	PEI												5.1658			857.712	5.922
	0	4.3157	PEI												4.7629			1176.42	5.0659
	0	4.8214	PEI												5.4426			765.579	5.1633
	0	4.631	PEI												5.0234			1684.47	5.8877
	0	4.9462	PEI												5.239			746.596	6.6151
	0	4.9808	PEI												5.2807			600.291	6.2316
	0	4.822	PEI												5.7106			380.765	5.1835
	0	4.6866	PEI												5.5368			295.594	5.1489
	0	4.3903	PEI												5.3566			794.637	6.2632
	0	5.4337	PEI												5.1421			907.839	5.8463
	30	5.2708	Untreated												5.4212			506.996	5.4692
	30	6.3126	Untreated												4.9736			1324.77	4.9248
	30	6.2338	Untreated												5.9461			630.355	5.6757
	30	5.4517	Untreated												5.9645			2469.95	5.2906
	30	5.6496	Untreated												5.5822			472.975	5.1175
	30	6.2997	Untreated												6.1594			1080.18	5.6134
	30	5.9952	Untreated												5.0986			446.878	4.7147
	30	4.6816	Untreated												4.7977			1395.83	4.7917
	30	4.9794	Untreated												5.3054			995.093	5.6694
	30	5.7159	Untreated												5.6644			929.844	5.6829
	30	5.9522	Untreated												5.8184			320.696	5.1893
	30	6.4768	Untreated												5.6915			1025.16	5.3815
	30	5.9328	Untreated												5.778			701.482	5.4695
	30	6.2351	Untreated												5.2108			1454.03	5.294
	30	6.0136	Untreated												5.4408			530.119	6.1236
	30	6.1068	Untreated												6.2114			867.866	5.1581
	30	6.4325	Untreated												6.7564			1525.1	5.7074
	30	5.4253	Untreated												6.3198			2008.09	5.0287
	30	5.425	Untreated												5.2101			328.713	5.4705
	30	5.867	Untreated												4.9914			725.465	4.9134
	30	5.463	Untreated												4.9305			1046.16	6.3194
	30	6.0412	Untreated												5.7927			1746.71	5.0668
	30	6.1314	Untreated												5.5423			492.014	4.9065
	30	5.9092	Untreated												5.8339			1471.94	4.9777
	30	6.1884	Untreated												5.1129			1560.17	5.2847
	30	5.7559	Untreated												4.8827			322.665	5.613
	30	5.8306	Untreated												5.9491			813.679	4.8821
	30	6.0976	Untreated												5.5008			1523.19	4.897
	30	5.4399	Untreated												5.1677			576.143	5.5197
	30	5.9212	Untreated												5.3016			478.029	5.2519
	30	5.526	Untreated												5.6739			857.824	5.3011
	30	5.8628	Untreated												5.2474			569.144	5.0422
	30	6.3886	Untreated												5.1303			424.876	5.2726
	30	5.8604	Untreated												5.3214			945.031	4.6553
	30	6.2069	Untreated												6.3208			383.833	5.3385
	30	5.3652	Untreated												5.4509			2176.37	5.2893
	30	4.892	Untreated												5.5122			976.052	6.0909
	30	6.1837	Untreated												6.2689			1567.2	6.446
	30	6.2644	Untreated												4.983			1310.74	5.7415
	30	5.9862	Untreated												5.9179			1417.89	5.3968
	30	5.7211	Untreated												5.6843			1895.78	5.6071
	30	5.7223	Untreated												5.1443			1005.11	5.3145
	30	5.801	Untreated												4.8401			1097.22	4.7384
	30	4.9222	Untreated												5.3755			1389.87	5.3738
	30	5.8623	Untreated												5.6236			519.095	5.4223
	30	6.1326	Untreated												5.7747			1155.34	5.322
	30	5.7445	Untreated												5.0019			504.017	5.9954
	30	5.9095	Untreated												5.459			370.804	6.8461
	30	6.2249	Untreated												5.1273			586.234	5.7577
	30	5.8456	Untreated												4.7765			6035.29	5.16
	30	5.8268	Untreated												4.8439			557.176	6.1712
	30	5.7419	Untreated												5.5773			1337.8	5.2256
	30	6.0038	Untreated												5.2755			932.848	5.0857
	30	5.1273	Untreated												4.9142			1253.58	5.1068
	30	5.2102	Untreated												5.5663			1660.42	5.6518
	30	5.3849	Untreated												5.4489			958.016	5.9175
	30	4.844	Untreated												5.8586			1694.49	5.5846
	30	5.9397	Untreated												5.8743			1773.79	4.7121
	30	4.9269	Untreated												5.6711			1042.11	5.6479
	30	5.3646	Untreated												6.1119			3452.93	4.9353
	30	5.4474	Untreated												5.4656			487.96	5.0066
	30	4.6617	Untreated												4.9982			406.883	6.5077
	30	5.1897	Untreated												6.3311			724.548	5.2893
	30	4.9214	Untreated												5.4301			373.736	6.3392
	30	5.4529	Untreated												5.4865			520.098	5.3609
	30	5.2745	Untreated												4.868			3130.31	4.6955
	30	4.7859	Untreated												5.8201			731.537	5.0507
	30	5.6773	Untreated												5.5433			377.749	5.7056
	30	4.7486	Untreated												5.7311			1863.79	5.0954
	30	5.2501	Untreated												5.4867			542.157	5.2052
	30	4.5935	Untreated												5.4905			687.388	6.3278
	30	5.6434	Untreated												5.3144			773.651	5.1473
	30	5.3074	Untreated												5.2616			570.176	5.8473
	30	5.5064	Untreated												4.9941			778.634	5.873
	30	5.7265	Untreated												5.9706			406.817	5.2387
	30	5.2282	Untreated												5.0579			315.668	5.2821
	30	5.1823	Untreated												5.2843			1205.49	5.8915
	30	5.0534	Untreated												5.4184			509.002	5.002
	30	6.0505	Untreated												5.0846			893.815	4.993
	30	5.8453	Untreated												6.2031			3984.02	4.8126
	30	6.0259	Untreated												5.0747			389.846	5.859
	30	5.004	Untreated												6.0706			517.113	6.1822
	30	5.24	Untreated												5.3531			281.561	5.9018
	30	5.9774	Untreated												5.1317			643.265	5.8764
	30	5.2663	Untreated												5.4116			377.733	5.8672
	30	5.2838	Untreated												5.4253			388.822	5.0815
	30	5.4637	Untreated												5.2736			4526.26	4.8297
	30	5.5015	Untreated												5.3833			367.799	5.9633
	30	4.7431	Untreated												5.2063			625.334	5.0009
	30	5.5382	Untreated												5.4256			1312.71	5.5306
	30	6.1303	Untreated												5.1673			781.579	6.008
	30	5.2993	Untreated												5.5256			870.839	5.5084
	30	5.198	Untreated												5.367			317.616	6.0132
	30	5.6689	Untreated												5.1731			390.758	5.9539
	30	5.4169	Untreated												4.8126			658.39	5.7082
	30	5.2126	Untreated												5.3831			1083.23	4.7989
	30	5.4118	Untreated												5.4269			1382.95	5.8355
	30	5.1021	Untreated												5.6842			1168.37	5.5492
	30	4.925	Untreated												5.1632			1535.16	5.4233
	30	4.9383	Untreated												5.7273			1099.3	5.5133
	30	5.192	Untreated												5.4204			852.759	4.8997
	30	5.1215	Untreated												5.1994			1142.28	5.2687
	30	5.2653	Untreated												6.1439			1121.22	4.9251
	30	4.7383	Untreated												5.6139			723.555	4.7965
	30	5.0209	Untreated												5.6722			3562.3	5.3949
	30	6.0218	Untreated												4.9952			5695.81	5.0199
	30	5.8245	Untreated												5.1636			6737.83	5.3768
	30	5.9869	Untreated												5.5857			1277.58	5.4302
	30	4.9461	Untreated												4.8102			5854.84	5.4638
	30	6.2977	Untreated												5.984			2123.38	5.8016
	30	5.0498	Untreated												5.4022			2419.85	6.115
	30	5.089	Untreated												5.398			1356.9	5.0861
	30	5.132	Untreated												4.8131			610.258	6.169
	30	5.6335	Untreated												5.3479			1371.87	6.0519
	30	5.0339	Untreated												6.459			1842.72	6.3157
	30	5.4193	Untreated												5.486			4000.32	5.9537
	30	5.4014	Untreated												4.8363			1247.52	4.9572
	30	5.4526	Untreated												5.0145			355.773	5.649
	30	5.6014	Untreated												5.5074			368.742	5.2665
	30	5.4524	Untreated												5.0886			821.66	5.8665
	30	5.3278	Untreated												6.2721			847.81	4.8359
	30	5.5777	Untreated												5.7856			1498.09	4.664
	30	5.3799	Untreated												5.0759			692.428	5.648
	30	4.8719	Untreated												4.933			1109.29	4.9785
	30	4.9236	Untreated												5.3616			516.064	4.9863
	30	5.5981	Untreated												4.9294			735.547	5.7434
	30	5.1408	Untreated												5.9608			526.034	5.9151
	30	6.2864	Untreated												4.6076			1448.99	5.0195
	30	5.3786	Untreated												5.5788			1664.37	5.0289
	30	5.2114	Untreated												5.5485			932.003	5.7128
	30	4.9905	Untreated												4.9792			911.961	5.0621
	30	5.0534	Untreated												4.8058			511.054	5.6007
	30	5.2634	Untreated												5.9187			634.247	5.3205
	30	5.5482	Untreated												5.8714			779.534	5.4132
	30	5.4617	Untreated												5.8937			1741.59	5.3213
	30	5.3258	Untreated												5.6077			730.506	5.627
	30	5.4057	Untreated												5.1491			511.099	5.2533
	30	5.5166	Untreated												5.9779			1266.71	5.7016
	30	5.0776	Untreated												5.5927			617.273	6.0338
	30	5.5354	Untreated												5.1527			2142.35	5.1757
	30	5.4588	Untreated												4.8805			814.74	5.8033
	30	5.7347	Untreated												5.3587			898.912	5.824
	30	5.5517	Untreated												4.6197			594.278	5.2843
	30	4.8774	Untreated												5.673			754.621	6.069
	30	5.0238	Untreated												5.8383			344.711	5.0558
	30	5.3524	Untreated												6.5013			611.29	6.06
	30	4.9451	Untreated												4.9937			1648.3	5.7563
	30	4.5897	Untreated												5.4058			1429.91	6.047
	30	4.7003	Untreated												5.549			1798.65	5.2761
	30	5.0276	Untreated												5.2743			1329.74	5.5547
	30	5.2208	Untreated												4.7946			3300.63	5.3731
	30	5.3603	Untreated												5.8135			1413.87	5.0268
	30	4.3058	Untreated												4.589			3788.81	5.0663
	30	5.2339	Untreated												6.5085			718.413	5.0511
	30	5.4233	Untreated												5.6911			469.945	6.7097
	30	5.6329	Untreated												4.9317			1135.34	5.1212
	30	4.596	Untreated												6.226			1107.19	5.3315
	30	5.1369	Untreated												5.7195			2095.18	5.0584
	30	4.9791	Untreated												4.7671			494.994	6.1992
	30	4.8695	Untreated												6.2432			550.082	5.2286
	30	6.2884	Untreated												5.8733			898.853	5.2681
	30	4.4191	Untreated												5.9729			753.481	5.8689
	30	5.222	Untreated												6.1328			1000.06	5.7738
	30	4.7881	Untreated												5.7502			1906.99	4.7933
	30	6.3194	Untreated												6.5012			873.77	5.1989
	30	5.1653	Untreated												6.2418			347.676	6.4044
	30	6.0983	Untreated												6.413			1854.79	5.442
	30	4.948	Untreated												5.8186			590.217	6.1942
	30	4.952	Untreated												6.4026			786.681	5.4127
	30	5.8668	Untreated												6.5873			329.662	6.1169
	30	5.252	Untreated												6.5786			791.557	5.5453
	30	5.7604	Untreated												6.7689			3184.5	5.0613
	30	4.8836	Untreated												5.2993			562.136	5.7544
	30	4.9001	Untreated												5.644			606.203	5.5041
	30	5.4858	Untreated												7.3156			725.496	4.9524
	30	4.8131	Untreated												5.2648			298.616	5.6571
	30	4.936	Untreated												5.0527			788.657	5.6501
	30	4.62	Untreated												7.3582			716.54	5.8167
	30	5.8435	Untreated												4.9367			1342.66	5.3423
	30	5.9082	Untreated												5.4015			1527.02	5.3521
	30	4.9343	Untreated												5.1165			2364.8	6.3731
	30	5.3333	Untreated												4.5105			959.945	5.5888
	30	5.0238	Untreated												5.5023			862.855	3.9912
	30	5.6692	Untreated												5.7596			456.942	5.5735
	30	5.4109	Untreated												5.854			1104.28	4.8888
	30	6.1068	Untreated												6.2431			525.105	5.4587
	30	6.0527	Untreated												4.5257			813.613	5.4007
	30	5.0837	Untreated												5.031			1033.16	5.0415
	30	5.7993	Untreated												4.7285			531.095	4.6917
	30	5.5532	Untreated												5.1605			434.854	5.8371
	30	4.5434	Untreated												4.3853			687.417	5.5249
	30	6.5598	Untreated												4.985			2047.16	5.4468
	30	5.6775	Untreated												5.1494			976.048	4.8925
	30	5.8656	Untreated												6.6203			796.676	5.568
	30	6.0772	Untreated												5.4968			586.162	6.041
	30	6.4327	Untreated												5.5261			1359.85	5.6045
	30	5.1476	Untreated												4.8893			813.649	5.9053
	30	6.2859	Untreated												4.6663			776.528	6.6858
	30	5.0802	Untreated												5.0588			486.979	5.6967
	30	4.5961	Untreated												5.868			372.733	5.2601
	30	5.3289	Untreated												5.4908			646.306	5.8468
	30	5.6069	Untreated												4.9255			715.475	5.1339
	30	5.6195	Untreated												5.1378			978.104	5.4865
	30	5.1716	Untreated												4.9087			586.185	5.6665
	30	6.0722	Untreated												5.2605			779.607	5.0815
	30	6.1889	Untreated												5.8818			1517.09	5.3891
	30	5.5375	Untreated												4.9172			429.845	6.2105
	30	5.0677	Untreated												4.9071			495.064	6.4066
	30	4.888	Untreated												4.9705			1168.32	5.695
	30	4.9297	Untreated												5.6593			824.699	5.7127
	30	5.8008	Untreated												5.9486			317.639	6.9179
	30	5.4266	Untreated												5.3515			22923.7	5.1429
	30	6.318	Untreated												5.1528			1272.52	6.1669
	30	5.2386	Untreated												5.1248			635.31	6.3603
	30	6.3036	Untreated												5.2269			479.931	6.2164
	30	5.3984	Untreated												5.0174			1531.29	5.4158
	30	6.5767	Untreated												5.2505			668.405	6.5908
	30	6.031	Untreated												5.1186			927.913	4.862
	30	5.1064	Untreated												5.7049			494.044	6.3669
	30	5.2035	Untreated												5.1781			753.583	6.1656
	30	4.9042	Untreated												5.6396			409.795	6.5195
	30	5.95	Untreated												5.4352			713.414	5.4659
	30	5.6744	Untreated												5.922			852.834	6.4667
	30	6.2066	Untreated												5.0659			624.227	6.387
	30	4.9716	Untreated												5.1633			1007.01	5.298
	30	4.7375	Untreated												5.8877			1198.52	5.4293
	30	5.035	Untreated												6.6151			369.781	5.2032
	30	5.7907	Untreated												6.2316			814.616	6.4936
	30	6.2791	Untreated												5.1835			617.273	6.5999
	30	6.5078	Untreated												5.1489			526.057	7.0025
	30	5.4292	Untreated												6.2632			485.978	6.3558
	30	6.1473	Untreated												5.8463			977.05	5.5697
	30	4.763	Untreated												5.4692			484.022	4.6273
	30	5.3572	Untreated												4.9248			345.671	6.6247
	30	4.8057	Untreated												5.6757			398.801	5.7044
	30	4.5711	Untreated												5.2906			639.319	5.5071
	30	5.1677	Untreated												5.1175			1135.3	5.4775
	30	5.5242	Untreated												5.6134			619.301	5.4097
	30	4.6637	Untreated												4.7147			495.021	5.5189
	30	5.6354	Untreated												4.856			451.954	4.7489
	30	6.268	Untreated												5.6694			510.076	6.2127
	30	4.8659	Untreated												5.6829			1463.9	5.3317
	30	5.7696	Untreated												5.1893			587.186	5.2299
	30	5.5325	Untreated												5.3815			401.849	4.8619
	30	6.7829	Untreated												5.4695			1333.75	5.2708
	30	5.5573	Untreated												5.294			1511.16	5.2361
	30	5.1494	Untreated												6.1236			389.822	5.6876
	30	5.6681	Untreated												5.1581			535.151	5.7157
	30	7.0572	Untreated												5.7074			819.761	6.2305
	30	5.7698	Untreated												5.0287			354.713	5.5315
	30	5.3382	Untreated												5.4705			423.895	4.5371
	30	5.3753	Untreated												4.9134			624.261	5.8798
	30	6.0518	Untreated												6.3194			399.786	5.0857
	30	6	Untreated												5.0668			1420.02	5.1288
	30	5.8146	Untreated												4.9065			1069.21	4.8579
	30	5.9739	Untreated												4.9777			1458.11	5.0951
	30	4.9682	Untreated												4.9958			834.721	5.1152
	30	5.0061	Untreated												5.2847			817.651	5.5561
	30	5.3477	Untreated												5.613			605.248	5.145
	30	5.435	Untreated												4.8821			1002.07	5.4346
	30	5.6457	Untreated												5.5133			274.534	5.0708
	30	6.2256	Untreated												4.897			477.96	5.5494
	30	6.2269	Untreated												5.5197			586.162	5.4172
	30	4.8372	Untreated												5.2519			1236.47	5.521
	30	6.5286	Untreated												5.7093			2363.87	5.4646
	30	5.0993	Untreated												5.8183			887.83	5.3457
	30	6.2435	Untreated												5.3011			877.771	6.0518
	30	5.9666	Untreated												5.0422			847.681	5.5419
	30	6.345	Untreated												5.2726			723.521	6.3378
	30	4.5704	Untreated												4.6553			650.341	5.3584
	30	5.1774	Untreated												5.3385			1041.11	5.7004
	30	5.6773	Untreated												5.2893			790.701	6.2584
	30	5.6023	Untreated												6.0909			973.967	5.0684
	30	5.6314	Untreated												6.446			696.437	6.3911
	30	5.3266	Untreated												5.7415			1127.32	5.713
	30	4.8818	Untreated												5.3968			628.246	6.5997
	30	5.2854	Untreated												5.6071			839.731	5.4918
	30	6.0035	Untreated												5.3145			1089.17	5.4777
	30	5.4314	Untreated												4.7384			957.011	6.1906
	30	5.8718	Untreated												5.3738			1735.69	5.0298
	30	5.4381	Untreated												5.4223			457.92	6.6255
	30	5.0509	Untreated												5.322			1556.15	5.072
	30	5.6598	Untreated												5.9954			717.424	5.1884
	30	5.8224	Untreated												6.8461			448.901	6.8482
	30	4.4479	Untreated												5.7577			623.341	6.0771
	30	6.2427	Untreated												5.16			767.613	5.1122
	30	6.1959	Untreated												6.1712			493.017	5.106
	30	5.5333	Untreated												6.244			527.114	4.9287
	30	6.0128	Untreated												5.2256			824.645	5.0315
	30	5.8376	Untreated												5.0857			746.604	5.6541
	30	5.7744	Untreated												6.5946			590.161	5.8294
	30	5.2556	Untreated												5.1068			623.226	4.8693
	30	5.6159	Untreated												5.6518			652.376	5.5788
	30	4.7089	Untreated												5.9175			1042.23	4.5027
	30	6.0081	Untreated												5.5846			941.908	4.9885
	30	5.0739	Untreated												4.7121			962.053	4.8267
	30	5.0691	Untreated												5.6479			624.319	5.0802
	30	5.9753	Untreated												4.9353			2419.04	5.1052
	30	5.8006	Untreated												5.0066			945.99	5.6176
	30	5.4438	Untreated												6.5077			742.46	5.0797
	30	4.8877	Untreated												5.2893			1685.53	5.1996
	30	5.4038	Untreated												6.3392			958.046	5.3994
	30	4.9983	Untreated												4.7768			530.119	6.0151
	30	6.2439	Untreated												5.3609			400.805	5.5945
	30	4.7941	Untreated												4.6955			341.705	6.2979
	30	5.6512	Untreated												5.6108			491.036	5.9382
	30	5.4511	Untreated												5.0507			1615.29	5.0951
	30	5.1772	Untreated												5.7056			2518.12	5.0547
	30	6.0834	Untreated												5.0954			1462.97	5.6988
	30	5.9562	Untreated												5.2052			646.365	5.8203
	30	4.8397	Untreated												6.3278			699.442	5.3048
	30	5.9998	Untreated												5.1473			339.738	5.5511
	30	5.9915	Untreated												5.8473			539.061	5.2783
	30	5.1647	Untreated												5.6219			682.467	5.0392
	30	4.943	Untreated												5.873			542.089	4.3272
	30	5.4382	Untreated												5.2387			1109.21	5.0555
	30	5.4028	Untreated												5.2821			499.029	5.0938
	30	4.9314	Untreated												5.8915			668.344	4.6438
	30	5.448	Untreated												5.002			1302.6	4.8947
	30	5.8226	Untreated												4.993			946.034	4.9531
	30	6.0101	Untreated												4.8126			1003.03	5.1412
	30	5.8499	Untreated												5.859			905.947	4.8935
	30	6.0357	Untreated												6.1822			468.99	4.6751
	30	5.4473	Untreated												5.9018			639.349	4.7888
	30	5.9735	Untreated												5.8764			1044.23	5.3367
	30	5.831	Untreated												5.8672			801.589	5.0236
	30	5.2909	Untreated												5.0815			670.382	4.9805
	30	5.3755	Untreated												4.8297			556.197	4.7962
	30	6.1402	Untreated												5.9633			633.306	4.8939
	30	5.379	Untreated												5.0009			466.987	4.8023
	30	4.7959	Untreated												5.1139			389.757	4.7543
	30	4.9616	Untreated												5.5306			5584.32	4.713
	30	5.7172	Untreated												6.008			419.833	5.6758
	30	5.8477	Untreated												5.5084			1351.79	5.9692
	30	5.7509	Untreated												4.6968			686.414	5.8058
	30	6.0001	Untreated												6.0132			7297.85	4.6559
	30	6.1332	Untreated												5.9539			425.917	5.802
	30	4.8336	Untreated												5.7082			472.931	5.6374
	30	6.4308	Untreated												6.386			1774.7	4.9982
	30	5.362	Untreated												4.7989			887.831	5.7016
	30	5.4817	Untreated												5.8355			1823.66	4.9723
	30	5.1895	Untreated												5.5492			904.866	5.4814
	30	5.7856	Untreated												5.4233			471.928	5.7117
	30	4.6523	Untreated												5.5133			359.78	4.7443
	30	4.7906	Untreated												5.0031			356.754	6.179
	30	6.2477	Untreated												5.2687			1419.97	5.333
	30	6.2036	Untreated												4.9251			1368.78	5.6203
	30	5.5673	Untreated												4.7965			795.668	6.1904
	30	5.5573	Untreated												5.4302			324.653	4.9445
	30	5.1793	Untreated												5.8016			625.289	4.909
	30	6.1966	Untreated												6.115			556.197	5.0336
	30	5.6374	Untreated												5.0861			1389.95	5.0626
	30	5.3233	Untreated												6.169			368.779	5.2235
	30	5.9869	Untreated												6.0519			724.548	5.7136
	30	5.2655	Untreated												6.2535			1004.1	5.7551
	30	5.4952	Untreated												5.9537			938.859	5.4372
	30	5.2382	Untreated												4.9572			283.569	6.1102
	30	5.5389	Untreated												5.649			474.934	5.5377
	30	5.4368	Untreated												5.2665			281.565	5.842
	30	5.3229	Untreated												5.8665			374.736	5.1816
	30	5.303	Untreated												4.7275			476.001	4.9726
	30	5.6857	Untreated												5.648			1681.42	4.9287
	30	5.7647	Untreated												4.9785			1700.45	4.9429
	30	4.7998	Untreated												4.9863			805.701	5.282
	30	5.008	Untreated												5.9227			651.342	6.3436
	30	5.8471	Untreated												5.7434			580.196	5.6209
	30	5.3242	Untreated												5.0195			323.684	6.0155
	30	5.2602	Untreated												5.0289			393.791	5.159
	30	5.1197	Untreated												5.7128			924.908	5.5076
	30	5.2514	Untreated												5.0621			719.426	5.2952
	30	4.7041	Untreated												5.6007			887.799	5.4511
	30	5.5858	Untreated												5.3205			700.396	6.6419
	30	4.7297	Untreated												5.5268			1057.25	6.1328
	30	6.0709	Untreated												5.3213			987.037	5.4509
	30	5.7678	Untreated												5.627			1068.16	5.7761
	30	4.9323	Untreated												5.2533			494.044	5.4197
	30	5.4882	Untreated												5.7016			1013.02	5.3127
	30	5.3827	Untreated												6.0338			911.939	6.4191
	30	5.9852	Untreated												5.1757			854.825	6.0088
	30	5.3437	Untreated												5.8033			513.008	5.1108
	30	6.0779	Untreated												5.824			449.967	6.4767
	30	4.6913	Untreated												5.2843			858.827	6.0977
	30	5.7046	Untreated												6.069			388.802	6.1278
	30	6.1481	Untreated												4.8717			1806.78	5.0577
	30	5.188	Untreated												5.0558			888.834	5.2258
	30	5.4555	Untreated												5.8809			1275.67	5.5235
	30	5.8583	Untreated												6.06			1092.3	5.7561
	30	4.9512	Untreated												6.047			1303.66	5.6861
	30	5.5495	Untreated												5.2761			1235.59	6.0769
	30	5.9453	Untreated												5.1477			254.525	4.7469
	30	5.5318	Untreated												5.5547			340.719	4.4413
	30	4.9062	Untreated												5.3731			1687.52	5.2158
	30	5.3336	Untreated												5.0268			743.563	6.4548
	30	5.8272	Untreated												5.0663			1730.52	5.6485
	30	5.7581	Untreated												5.0511			1464.02	5.6625
	30	5.3826	Untreated												5.031			316.668	5.2627
	30	4.8674	Untreated												6.7097			854.793	5.8725
	30	5.3773	Untreated												5.1212			747.481	4.8098
	30	5.3893	Untreated												5.3315			1011.05	5.639
	30	5.1659	Untreated												5.0584			445.919	5.5801
	30	6.0054	Untreated												6.1992			461.934	4.5014
	30	5.0879	Untreated												5.2286			1181.48	5.3987
	30	6.1139	Untreated												5.2681			1665.43	5.3039
	30	5.6478	Untreated												5.8689			851.79	5.5638
	30	5.1576	Untreated												5.7738			252.491	5.4728
	30	5.7137	Untreated												4.7933			1139.43	5.1348
	30	4.7983	Untreated												5.1989			755.525	5.609
	30	5.4643	Untreated												6.4044			647.274	4.9017
	30	5.7962	Untreated												5.442			723.545	5.637
	30	5.7887	Untreated												6.1942			701.445	5.4549
	30	4.8237	Untreated												5.4127			976.048	5.5613
	30	5.7541	Untreated												6.1169			1504	4.8204
	30	5.5778	Untreated												5.5453			314.649	5.4998
	30	5.5564	Untreated												5.0613			706.458	5.746
	30	5.6523	Untreated												5.7544			587.164	6.3796
	30	5.581	Untreated												5.5041			359.78	4.8944
	30	5.244	Untreated												4.9524			473.998	5.2875
	30	5.3738	Untreated												5.6571			359.78	6.7807
	30	4.752	Untreated												5.6501			809.669	5.3425
	30	5.4643	Untreated												5.8167			993.014	5.2561
	30	5.7285	Untreated												5.3423			983.978	6.1761
	30	5.7647	Untreated												5.3521			577.19	4.0005
	30	4.8096	Untreated												6.3731			1313.6	5.5858
	30	5.1591	Untreated												5.5888			699.388	6.1008
	30	5.3491	Untreated												3.9912			852.821	4.8546
	30	4.7706	Untreated												5.5735			1587.31	5.4103
	30	5.3111	Untreated												4.8888			523.042	5.501
	30	4.5106	Untreated												5.4587			2186.43	5.526
	30	4.9174	Untreated												5.4007			962.014	5.2052
	30	6.0183	Untreated												5.0415			964.965	5.7241
	30	5.5452	Untreated												4.6917			2147.43	5.2439
	30	5.4017	Untreated												5.8371			1451.92	5.3216
	30	5.6622	Untreated												5.5249			405.821	5.1219
	30	5.5093	Untreated												5.4468			515.061	6.5622
	30	5.4276	Untreated												4.8925			2011.19	4.6535
	30	4.7722	Untreated												5.568			991.006	5.3537
	30	5.4866	Untreated												6.041			1435.92	5.3892
	30	5.683	Untreated												5.6045			1389.81	5.7298
	30	5.3923	Untreated												5.9053			1098.3	5.0228
	30	5.5311	Untreated												6.6858			672.341	6.1707
	30	4.9963	Untreated												5.6967			951.941	5.7175
	30	6.0041	Untreated												5.2601			1275.67	5.259
	30	4.9941	Untreated												5.8468			883.794	6.4078
	30	5.3982	Untreated												5.1339			494.019	5.6203
	30	5.2273	Untreated												5.4865			1428.86	5.6358
	30	4.8613	Untreated												5.6665			463.936	4.9386
	30	5.9507	Untreated												5.0815			433.875	6.5294
	30	5.1564	Untreated												5.3891			1474.96	5.4593
	30	5.6476	Untreated												6.2105			2434.87	5.1921
	30	5.765	Untreated												6.4066			1030.12	6.5611
	30	5.2967	Untreated												5.695			1871.89	5.3078
	30	4.9418	Untreated												5.7127			3139.32	4.9313
	30	5.3292	Untreated												6.9179			1377.75	4.838
	30	4.8564	Untreated												6.1669			1014.13	5.6288
	30	5.9513	Untreated												6.3603			1062.16	5.2939
	30	4.9461	Untreated												6.2164			793.668	4.9113
	30	5.1986	Untreated												5.4158			1647.4	5.6854
	30	5.3379	Untreated												6.5908			299.644	5.5697
	30	5.0256	Untreated												4.862			372.787	4.8316
	30	4.776	Untreated												6.3669			1076.13	5.569
	30	5.8454	Untreated												6.1656			2603.28	5.1145
	30	5.6807	Untreated												6.5195			953.967	5.4553
	30	4.7358	Untreated												5.4659			485.025	5.2445
	30	4.8238	Untreated												6.4667			856.797	4.5305
	30	5.3819	Untreated												6.387			717.43	6.4983
	30	5.0861	Untreated												5.298			238.48	5.754
	30	4.7852	Untreated												5.4293			2305.76	4.9869
	30	5.2341	Untreated												5.2032			634.356	6.2152
	30	4.8125	Untreated												6.4936			761.537	5.9436
	30	5.1791	Untreated												6.5999			1118.35	4.9326
	30	5.6646	Untreated												7.0025			624.334	5.9097
	30	6.083	Untreated												6.3558			191.415	5.8389
	30	4.6906	Untreated												5.5697			521.025	5.0954
	30	5.6409	Untreated												4.6273			725.438	5.1334
	30	4.6398	Untreated												6.6247			431.89	5.3891
	30	4.9192	Untreated												5.7015			898.882	5.0331
	30	5.8156	Untreated												5.7044			319.676	5.0881
	30	4.772	Untreated												5.4531			1050.17	5.0461
	30	5.3581	Untreated												5.5189			496.023	5.2905
	30	4.9586	Untreated												4.7489			1349.78	5.0911
	30	5.2874	Untreated												6.2127			285.562	5.1127
	30	5.4472	Untreated												5.3317			219.432	5.5048
	30	4.4598	Untreated												5.2299			207.441	4.8776
	30	4.6275	Untreated												6.1062			311.657	5.1526
	30	4.7423	Untreated												4.8619			219.426	5.055
	30	4.4276	Untreated												5.2708			365.795	4.5519
	30	5.0859	Untreated												5.2361			653.397	5.5138
	30	4.5999	Untreated												5.6876			1001.03	5.1245
	30	4.7485	Untreated												5.7157			460.991	4.638
	30	5.8492	Untreated												5.053			726.498	5.1712
	30	4.7612	Untreated												6.2305			969.96	5.1494
	30	4.6477	Untreated												5.5315			231.449	5.3622
	30	5.907	Untreated												4.5371			504.993	5.4532
	30	5.7104	Untreated												5.8798			414.837	5.6495
	30	4.734	Untreated												4.8762			235.473	5.9514
	30	4.6811	Untreated												5.0857			346.683	4.6464
	30	5.3567	Untreated												5.1288			297.627	5.264
	30	5.1306	Untreated												4.6886			315.638	5.0488
	30	5.1885	Untreated												5.0951			440.909	5.7139
	30	4.9471	Untreated												5.1152			210.419	5.6534
	30	5.7413	Untreated												5.5561			954.944	5.3084
	30	4.6639	Untreated												5.145			429.845	5.1271
	30	4.8824	Untreated												5.4346			245.534	5.2987
	30	4.7292	Untreated												5.0708			321.679	4.6051
	30	5.5388	Untreated												5.5494			326.642	5.402
	30	4.7093	Untreated												5.4172			311.657	5.2211
	30	5.1904	Untreated												5.521			226.467	5.8309
	30	4.8595	Untreated												5.6244			360.777	6.8391
	30	4.818	Untreated												5.3457			328.661	4.7843
	30	5.5983	Untreated												5.5419			199.387	6.1872
	30	4.8286	Untreated												6.3378			231.465	5.3067
	30	5.1649	Untreated												5.3584			251.546	4.8401
	30	4.5709	Untreated												5.7004			406.817	4.518
	30	4.7348	Untreated												6.2584			1383.79	4.7248
	30	4.8546	Untreated												5.138			780.666	4.7853
	30	4.7769	Untreated												5.0684			596.229	5.1692
	30	4.7429	Untreated												6.3911			377.742	4.9554
	30	6.0041	Untreated												5.713			428.861	5.2177
	30	5.8372	Untreated												6.5997			383.754	5.1575
	30	4.6727	Untreated												5.4918			632.329	4.8757
	30	4.4804	Untreated												5.4777			377.76	4.7252
	30	4.4836	Untreated												6.1906			426.901	5.1194
	30	4.4772	Untreated												5.0298			198.386	4.9354
	30	4.3612	Untreated												6.6255			237.49	4.9627
	30	5.7545	Untreated												5.072			537.133	5.0798
	30	4.7938	Untreated												5.1884			2176.41	5.0262
	30	4.7023	Untreated												6.8482			370.818	5.6865
	30	4.9498	Untreated												6.0771			1396.82	5.4391
	30	4.6083	Untreated												5.1122			1845.81	5.3203
	30	4.6716	Untreated												5.106			695.368	5.5768
	30	4.5834	Untreated												4.9287			4345.86	5.0634
	30	4.6743	Untreated												5.0315			677.441	5.629
	30	4.6701	Untreated												5.6541			986.942	6.0926
	30	4.5941	Untreated												5.8294			1243.51	5.7444
	30	5.2827	Untreated												4.8693			1569.17	5.3261
	30	4.6716	Untreated												5.5788			901.898	6.0292
	30	4.3131	Untreated												4.5027			872.8	6.1496
	30	4.8017	Untreated												5.0975			1106.21	5.8875
	30	4.8774	Untreated												4.8267			645.363	6.643
	30	4.3926	Untreated												5.0802			461.952	5.6234
	30	4.7806	Untreated												5.1052			4782.51	4.9665
	30	4.6153	Untreated												5.6176			714.537	5.9908
	30	4.4446	Untreated												5.0797			442.89	5.0058
	30	5.6926	Untreated												5.1996			902.906	5.98
	30	4.5024	Untreated												5.3994			966.994	5.9964
	30	4.5567	Untreated												6.0151			555.115	6.0316
	30	4.6748	Untreated												5.5945			788.695	6.3115
	30	4.5755	Untreated												4.8678			976.012	5.4877
	30	5.1926	Untreated												5.0687			5868.18	5.5056
	30	4.6688	Untreated												6.2979			651.28	5.5642
	30	4.5481	Untreated												5.9382			923.905	5.603
	30	4.6074	Untreated												5.0495			766.581	6.363
	30	4.5812	Untreated												5.0547			628.235	6.3366
	30	4.8271	Untreated												5.6988			1176.43	5.7903
	30	4.21	Untreated												5.8203			1904.82	5.614
	30	4.9605	Untreated												5.3048			669.414	5.9168
	30	4.8278	Untreated												5.5511			1685.53	5.4388
	30	4.825	Untreated												5.2783			1053.26	5.4103
	30	4.7958	Untreated												5.0392			952.003	5.7646
	30	4.4336	Untreated												4.3272			949.041	5.6036
	30	4.5523	Untreated												4.9871			2167.29	5.6906
	30	4.7502	Untreated												5.0938			4616.63	5.0066
	30	5.0924	Untreated												4.6438			1233.54	5.5441
	30	4.464	Untreated												4.8947			843.658	5.0662
	30	4.5115	Untreated												4.9531			675.327	5.3645
	30	5.2039	Untreated												5.2503			1271.72	6.1905
	30	4.6838	Untreated												5.1412			904.946	5.6902
	30	4.8198	Untreated												4.8935			1516.06	5.0027
	30	4.5126	Untreated												4.6751			5116.45	5.4655
	30	4.5552	Untreated												4.7888			719.562	6.4306
	30	4.9107	Untreated												5.3367			527.087	5.6826
	30	5.0313	Untreated												5.0236			737.521	6.0349
	30	4.9913	PEI												4.9805			596.294	6.0763
	30	5.2315	PEI												4.7962			1424.04	5.2704
	30	5.2489	PEI												4.8939			2262.67	5.5061
	30	5.7027	PEI												4.8023			2687.54	4.933
	30	4.5942	PEI												4.7543			489.95	6.6246
	30	4.9823	PEI												5.6758			2997.11	5.9434
	30	5.9425	PEI												5.9692			673.422	5.8234
	30	5.0427	PEI												5.8058			5961.09	5.5932
	30	5.8579	PEI												5.802			2219.58	5.2121
	30	5.3241	PEI												5.6374			1615.33	5.8769
	30	4.8743	PEI												4.9982			1316.67	5.7468
	30	5.2029	PEI												5.7016			745.507	6.5071
	30	4.4438	PEI												4.9723			801.693	5.8616
	30	5.2994	PEI												5.4814			1804.67	5.8099
	30	5.406	PEI												5.7117			396.77	5.2201
	30	5.1354	PEI												4.7443			2496.96	5.0953
	30	5.6848	PEI												6.179			803.623	6.2451
	30	5.3934	PEI												5.333			2253.79	5.1287
	30	4.4076	PEI												5.6203			458.968	6.105
	30	4.0951	PEI												6.1904			479.011	6.3327
	30	5.6157	PEI												4.9445			1590.22	5.9237
	30	5.2827	PEI												4.909			511.993	6.5029
	30	5.5103	PEI												5.069			729.541	4.9969
	30	5.3402	PEI												5.0336			1163.36	5.9411
	30	4.5599	PEI												5.0626			1779.62	5.0867
	30	5.7462	PEI												5.7775			2188.4	5.1608
	30	4.8365	PEI												5.7551			5923.13	5.3682
	30	4.6136	PEI												5.4372			734.514	5.3894
	30	5.4599	PEI												6.1102			393.764	6.3383
	30	5.0316	PEI												5.5377			1066.2	5.923
	30	5.3208	PEI												5.842			4470.22	5.5274
	30	5.3661	PEI												5.1816			3518.25	5.6001
	30	4.3801	PEI												4.9726			2551.18	5.2521
	30	4.3728	PEI												4.9287			5188.38	5.2691
	30	5.6105	PEI												4.9429			1047.16	5.5758
	30	5.3371	PEI												5.282			10925.2	4.9733
	30	5.2352	PEI												6.3436			1203.48	6.2047
	30	5.3841	PEI												5.6209			15835.4	5.4107
	30	5.7626	PEI												6.0155			520.129	5.6377
	30	5.388	PEI												5.2455			538.168	5.9674
	30	5.174	PEI												5.5076			991.951	5.2457
	30	4.9892	PEI												5.4511			437.931	4.4346
	30	5.0175	PEI												6.6419			926.91	5.7197
	30	5.9883	PEI												6.1328			1247.52	5.599
	30	5.2758	PEI												5.4509			897.765	5.3772
	30	5.5902	PEI												5.7761			1022.11	5.8609
	30	5.194	PEI												5.4197			1481.96	5.5635
	30	6.2328	PEI												5.3127			603.185	5.954
	30	5.4176	PEI												6.4191			1017.1	5.4543
	30	5.2196	PEI												6.0088			1228.58	5.0488
	30	6.6631	PEI												5.1108			1151.33	5.228
	30	6.3664	PEI												6.4767			1814.81	5.7969
	30	6.2671	PEI												6.0977			939.939	5.4884
	30	4.8263	PEI												6.1278			1427	5.4711
	30	4.6559	PEI												5.0577			783.583	6.1969
	30	5.0754	PEI												5.2258			756.591	5.9594
	30	5.682	PEI												5.5235			1165.44	5.7763
	30	4.9406	PEI												5.7561			422.849	5.0176
	30	6.1921	PEI												5.6861			858.725	6.078
	30	5.7132	PEI												6.0769			2833.65	5.1849
	30	6.093	PEI												4.7469			802.655	5.829
	30	5.4489	PEI												4.4413			393.764	5.5785
	30	5.2007	PEI												5.2158			1349.78	5.4176
	30	4.8585	PEI												6.4548			1330.65	5.6127
	30	5.4358	PEI												5.6485			485.025	6.1663
	30	5.5247	PEI												5.6625			836.799	5.8526
	30	6.2461	PEI												5.2627			836.799	5.9376
	30	6.3492	PEI												5.5256			1428.86	5.7816
	30	5.9433	PEI												5.8725			1274.63	6.0266
	30	5.0574	PEI												4.8098			1883.79	5.1608
	30	6.4824	PEI												5.5082			969.047	5.5795
	30	4.9544	PEI												4.5014			1150.34	5.7971
	30	6.2608	PEI												5.3039			2185.45	5.2654
	30	6.637	PEI												5.5638			3871.05	5.1058
	30	5.7642	PEI												5.4728			2768.71	5.2166
	30	5.3865	PEI												5.1348			977.122	5.3609
	30	4.7935	PEI												5.609			791.585	5.5971
	30	4.5031	PEI												4.9017			794.696	6.0074
	30	4.4784	PEI												5.637			932.971	5.1555
	30	6.4793	PEI												5.4549			1525.14	5.4716
	30	5.2125	PEI												5.5613			1997	5.4587
	30	4.6843	PEI												4.8204			1186.55	5.5051
	30	5.1745	PEI												5.4998			785.62	5.423
	30	4.7099	PEI												5.746			4774.6	4.9953
	30	4.51	PEI												6.3796			1719.66	5.0762
	30	5.1864	PEI												4.8944			742.568	6.0387
	30	5.5373	PEI												5.2875			918.806	5.4039
	30	4.8304	PEI												6.7807			1007.08	5.6795
	30	6.3926	PEI												5.3425			884.901	5.3703
	30	6.2513	PEI												5.2561			667.341	5.5243
	30	6.3998	PEI												6.1761			1595.29	5.5657
	30	4.3986	PEI												4.0005			1665.43	5.5596
	30	4.7621	PEI												4.8767			3062.39	4.7937
	30	5.8158	PEI												5.5858			1780.73	4.0596
	30	4.8128	PEI												6.1008			1011.08	5.4424
	30	6.0661	PEI												4.8546			1199.56	5.1258
	30	6.1889	PEI												5.4103			770.516	5.5741
	30	5.7577	PEI												5.2641			427.882	5.7607
	30	4.4068	PEI												5.526			378.756	5.7212
	30	5.4476	PEI												5.2052			412.801	6.0617
	30	4.7072	PEI												5.7241			566.137	5.6653
	30	5.8625	PEI												5.2439			1069.25	5.5474
	30	6.0578	PEI												5.3216			1265.51	5.1141
	30	5.3317	PEI												5.1219			565.137	6.0838
	30	6.181	PEI												6.5622			688.455	5.1127
	30	5.6841	PEI												4.6535			408.888	4.7243
	30	4.1624	PEI												6.0512			657.322	6.2333
	30	5.6932	PEI												5.3537			714.443	5.7351
	30	5.7498	PEI												5.3874			1185.55	5.4366
	30	5.392	PEI												5.7298			482.024	5.7857
	30	4.8302	PEI												5.0228			977.014	5.8529
	30	5.8983	PEI												5.7175			522.049	5.596
	30	5.5332	PEI												5.6188			273.594	4.6437
	30	4.7158	PEI												5.3597			2926.03	5.0576
	30	5.4567	PEI												6.4078			913.884	5.5667
	30	5.4789	PEI												5.7581			971.912	5.4707
	30	5.0036	PEI												4.9386			1137.39	5.1669
	30	5.5364	PEI												6.5294			413.873	5.042
	30	4.9331	PEI												5.4593			682.37	5.1594
	30	5.9584	PEI												5.1921			1229.44	4.7103
	30	4.7532	PEI												6.5611			643.357	5.529
	30	5.3446	PEI												6.515			746.5	5.5928
	30	5.5314	PEI												5.3078			1256.7	5.3739
	30	5.7082	PEI												4.9313			1617.33	5.0491
	30	5.4152	PEI												4.838			1854.89	5.3667
	30	5.0656	PEI												5.6288			1159.49	4.5917
	30	5.8038	PEI												5.2939			381.768	6.4001
	30	5.8704	PEI												4.9113			1320.67	4.7206
	30	5.8564	PEI												5.6854			505.981	6.0938
	30	5.7131	PEI												5.5697			994.05	5.9234
	30	5.4482	PEI												4.8316			699.476	6.4224
	30	6.5743	PEI												5.569			1065.24	5.9912
	30	5.8268	PEI												5.2445			880.745	5.6314
	30	5.032	PEI												4.5305			1016.14	4.857
	30	5.2912	PEI												6.4983			1835.73	5.5753
	30	5.103	PEI												5.754			703.45	4.8435
	30	5.0704	PEI												5.4997			443.963	5.9772
	30	5.744	PEI												4.9869			2424.92	5.3897
	30	4.6429	PEI												6.2152			1062.24	4.7777
	30	5.2452	PEI												5.9436			1185.55	5.1324
	30	5.7394	PEI												4.9326			526.142	5.2754
	30	5.4005	PEI												5.9097			1396.93	4.9556
	30	4.8127	PEI												5.8389			1495.13	5.3098
	30	4.9749	PEI												5.0954			465.905	5.2042
	30	5.0801	PEI												5.1334			691.36	6.0144
	30	6.0152	PEI												5.3891			832.717	4.3653
	30	6.3294	PEI												5.0331			1283.65	5.603
	30	4.9792	PEI												5.0881			1372.89	4.6165
	30	5.621	PEI												5.0461			2301.62	4.902
	30	5.3137	PEI												5.2905			312.645	4.7704
	30	5.4401	PEI												5.5942			518.005	5.8933
	30	5.5527	PEI												5.0911			500.057	5.1791
	30	5.5238	PEI												5.1127			1475.09	4.9177
	30	5.0076	PEI												5.5048			1188.45	5.5867
	30	4.7329	PEI												4.8776			2947.08	5.0526
	30	5.6005	PEI												5.1526			728.502	6.0745
	30	6.2262	PEI												5.055			1471.03	5.9693
	30	5.8625	PEI												4.5519			1410.85	4.9225
	30	5.5977	PEI												5.5846			1664.43	4.9586
	30	5.7932	PEI												5.0894			1462.07	5.4356
	30	6.0026	PEI												4.638			1342.82	5.6901
	30	5.6163	PEI												5.1712			2253.56	5.1271
	30	5.6973	PEI												4.7069			1297.77	5.4127
	30	4.9248	PEI												5.1494			1001.11	5.6166
	30	5.2892	PEI												5.3622			1575.14	5.0706
	30	5.8744	PEI												5.4532			812.728	5.5375
	30	5.9112	PEI												4.7551			1232.42	5.4615
	30	6.2984	PEI												5.6495			1295.57	4.9527
	30	6.0652	PEI												5.9514			2348.78	5.135
	30	5.826	PEI												4.6464			1482.17	5.4001
	30	5.5624	PEI												5.264			3892.12	5.1851
	30	5.6645	PEI												5.0488			517.038	5.9732
	30	5.9174	PEI												5.1633			393.855	5.7758
	30	5.152	PEI												5.7139			1180.38	5.1663
	30	4.8629	PEI												6.1582			2256.65	4.8436
	30	6.1666	PEI												5.6534			884.823	4.9009
	30	5.4928	PEI												5.7339			1249.63	5.0368
	30	6.3803	PEI												5.3084			857.845	4.7731
	30	5.5747	PEI												5.1271			888.877	4.8137
	30	5.4373	PEI												5.2987			711.429	5.2434
	30	5.8092	PEI												4.6051			985.954	5.7295
	30	4.8137	PEI												5.402			246.479	5.5441
	30	6.0344	PEI												5.2211			917.974	6.174
	30	5.7627	PEI												5.8309			3041.21	5.2805
	30	5.4827	PEI												6.8391			1581.26	5.3806
	30	5.023	PEI												4.7843			352.709	4.8542
	30	6.0747	PEI												6.1872			851.755	5.0091
	30	6.0999	PEI												5.3067			426.839	4.868
	30	5.9397	PEI												4.8401			571.178	5.321
	30	4.9113	PEI												4.518			2340.7	5.3186
	30	5.8467	PEI												4.6145			1254.5	5.2178
	30	5.3348	PEI												4.7462			944.947	6.0077
	30	6.062	PEI												5.1692			529.07	5.633
	30	5.5194	PEI												4.9554			508.104	4.7561
	30	5.712	PEI												5.2177			458.923	5.9448
	30	5.7574	PEI												5.1575			2645.52	5.2937
	30	5.9703	PEI												5.0196			444.917	6.1907
	30	5.9267	PEI												4.8757			898.815	6.0663
	30	5.8716	PEI												4.7252			868.869	6.317
	30	5.1945	PEI												5.1194			1357.86	5.1735
	30	5.504	PEI												4.9354			341.681	6.4532
	30	5.0111	PEI												4.9627			1007.16	5.5789
	30	5.9939	PEI												5.0798			884.823	5.4895
	30	5.4214	PEI												5.0262			1084.24	5.9916
	30	5.6421	PEI												5.6865			1099.27	5.933
	30	6.373	PEI												5.4391			339.738	5.2058
	30	5.9716	PEI												5.3203			528.114	6.918
	30	6.1784	PEI												5.5768			550.082	6.0939
	30	5.2749	PEI												5.0634			347.717	5.5868
	30	5.0947	PEI												5.629			482.996	5.4024
	30	6.1571	PEI												6.0926			799.649	5.2124
	30	4.9669	PEI												5.7444			1232.51	4.8301
	30	5.2739	PEI												5.3261			1469.12	4.987
	30	6.0397	PEI												6.0292			373.726	4.9895
	30	5.5447	PEI												6.1496			388.822	5.4293
	30	5.2783	PEI												5.7239			1661.53	4.6581
	30	5.0921	PEI												5.8875			724.425	5.9408
	30	5.6273	PEI												5.8726			1071.15	5.3498
	30	5.9329	PEI												6.643			1848.67	4.3273
	30	4.8743	PEI												5.6234			1575.21	4.9844
	30	5.5418	PEI												4.9665			1069.2	5.6665
	30	4.1654	PEI												5.9908			1137.38	5.287
	30	5.7001	PEI												5.0058			397.801	6.0218
	30	5.8233	PEI												5.98			940.901	5.6244
	30	5.7421	PEI												5.9964			1064.15	5.5975
	30	5.3812	PEI												6.0316			684.44	5.7066
	30	5.1025	PEI												5.6124			1782.72	5.1032
	30	4.749	PEI												6.3115			1242.46	5.3123
	30	5.9948	PEI												6.2263			1408.01	5.1101
	30	4.5951	PEI												5.4877			797.645	5.6643
	30	5.6052	PEI												5.5056			7857.06	5.0263
	30	5.4838	PEI												5.8032			485	5.4262
	30	5.0988	PEI												5.603			326.674	6.2028
	30	4.566	PEI												6.363			1457.01	5.3365
	30	5.2129	PEI												6.3366			756.615	5.614
	30	6.0531	PEI												5.5012			1201.41	5.8798
	30	5.9322	PEI												5.7903			1520.14	5.2067
	30	5.6561	PEI												5.614			756.51	6.2782
	30	5.6741	PEI												5.9168			1026.11	5.5054
	30	5.7227	PEI												5.4388			881.778	6.2541
	30	4.9995	PEI												5.4103			774.666	5.6764
	30	5.6181	PEI												5.7646			1203.53	5.3709
	30	5.5627	PEI												5.6036			1037.23	5.6419
	30	5.4692	PEI												5.7358			496.047	5.2774
	30	5.6262	PEI												5.0906			2749.72	5.3028
	30	4.4579	PEI												5.0066			482.996	5.4813
[truncated: 6,144 more rows]

## Sheet: Supp Fig 1
	Sup Fig1	mApple loaded in lane 5, ladder (25 kDa and 75 kDa fluorescent bands) loaded in lanes 3, 5, 7 and 9
		Lanes 1,2,3,8,10,11,12 loaded with samples not relevant to this work. Lanes 5 and 6 cropped and shown in Sup Fig1
					mApple (Cy3 Channel)										ladder (Cy2 channel)										False coloured overlay

## Sheet: Supp Fig 2
	Sup Fig2a										Sup Fig2b								Sup Fig2c
	muGFP										pHluorin								mCherry
		Fluorescence intensity (%)				G value						Fluorescence intensity (%)			G value					Fluorescence intensity (%)			G value
	pH	Replicate 1	Replicate 2	Replicate 3	Replicate 4	Replicate 1	Replicate 2	Replicate 3	Replicate 4		pH	Replicate 1	Replicate 2	Replicate 3	Replicate 1	Replicate 2	Replicate 3		pH	Replicate 1	Replicate 2	Replicate 3	Replicate 1	Replicate 2	Replicate 3
	4.59	9.1863	8.77129	8.65512	8.79662	0.589604	0.589362	0.590077	0.59061		4.61	1.56601	1.57481	1.88013	0.557621	0.59416	0.566151		4.61	84.1304	71.9973	80.7507	0.727357	0.72768	0.727948
	5.05	19.8957	19.5041	19.9235	20.0356	0.561753	0.561816	0.562548	0.561242		5.08	1.44829	1.38062	1.88027	0.500697	0.533709	0.498363		5.08	98.3679	94.6522	96.9736	0.724984	0.725487	0.72847
	5.6	44.2992	43.2932	44.9961	44.7154	0.542125	0.542928	0.543671	0.54349		5.55	2.56406	2.81273	2.8575	0.482384	0.483106	0.483075		5.55	89.3877	106.587	99.1866	0.726681	0.723948	0.724445
	6.02	65.2157	64.4664	64.7742	65.263	0.533369	0.535097	0.535331	0.535077		6.09	10.8266	11.2399	11.2571	0.464231	0.464696	0.465011		6.09	94.9156	105.804	111.642	0.722456	0.723148	0.723405
	6.57	85.4993	86.8516	82.2178	81.0705	0.525121	0.527086	0.528957	0.529018		6.56	30.2786	30.0061	30.0981	0.445295	0.444028	0.441784		6.56	101.925	108.738	107.737	0.718785	0.719183	0.719678
	7.03	95.5272	94.1446	91.426	91.8225	0.522605	0.524818	0.525896	0.526569		7.05	66.0682	62.7126	67.1444	0.436774	0.436652	0.439244		7.05	94.2085	109.084	101.341	0.715747	0.716757	0.716475
	7.45	97.5708	93.9475	105.259	100.646	0.51197	0.519286	0.522215	0.523927		7.46	95.2597	93.6104	93.8357	0.435839	0.4391	0.438261		7.46	96.6594	93.127	111.276	0.711683	0.712188	0.713925

## Sheet: Supp Fig 3
	Sup fig 3a						Sup fig 3b						Sup fig 3c						Sup fig 3d						Sup fig 3e						Sup fig 3f
		Intensity / G value uncertainty (%)						pH uncertainty						Intensity / G value uncertainty (%)						pH uncertainty						Intensity / G value uncertainty (%)						pH uncertainty
		muGFP		mApple				muGFP		mApple				pHluorin		mApple				pHluorin		mApple				mApple intensity		mApple lifetime				mApple intensity		mApple lifetime
	pH	Upper limit	Lower limit	Upper limit	Lower limit		pH	Upper limit	Lower limit	Upper limit	Lower limit		pH	Upper limit	Lower limit	Upper limit	Lower limit		pH	Upper limit	Lower limit	Upper limit	Lower limit		pH	Upper limit	Lower limit	Upper limit	Lower limit		pH	Upper limit	Lower limit	Upper limit	Lower limit
	4.6	23.6667	-23.6667	0.931564	-0.931564		4.6	0.0924803	-0.175069	0.0604592	-0.0643311		4.6	181.549	-181.549	0.931564	-0.931564		4.6	1	-1	0.0604592	-0.0643311		4.6	49.0352	-49.0352	0.931564	-0.931564		4.6	0.488283	-1	0.0604592	-0.0643311
	4.7	16.642	-16.642	0.89914	-0.89914		4.7	0.0723771	-0.107585	0.0575225	-0.0611215		4.7	180.008	-180.008	0.89914	-0.89914		4.7	1	-1	0.0575225	-0.0611215		4.7	43.5043	-43.5043	0.89914	-0.89914		4.7	0.427492	-1	0.0575225	-0.0611215
	4.8	12.2529	-12.2529	0.866872	-0.866872		4.8	0.0592993	-0.0729569	0.0546607	-0.0579868		4.8	177.721	-177.721	0.866872	-0.866872		4.8	1	-1	0.0546607	-0.0579868		4.8	38.1271	-38.1271	0.866872	-0.866872		4.8	0.373691	-1	0.0546607	-0.0579868
	4.9	9.78247	-9.78247	0.834962	-0.834962		4.9	0.052076	-0.0561256	0.0518865	-0.0549398		4.9	174.388	-174.388	0.834962	-0.834962		4.9	0.9463	-1	0.0518865	-0.0549398		4.9	33.1476	-33.1476	0.834962	-0.834962		4.9	0.32749	-1	0.0518865	-0.0549398
	5	8.44663	-8.44663	0.80367	-0.80367		5	0.0484911	-0.0488499	0.049215	-0.0519954		5	169.634	-169.634	0.80367	-0.80367		5	0.85023	-1	0.049215	-0.0519954		5	28.8128	-28.8128	0.80367	-0.80367		5	0.289148	-1	0.049215	-0.0519954
	5.1	7.58871	-7.58871	0.773315	-0.773315		5.1	0.0462996	-0.0458575	0.0466643	-0.0491717		5.1	163.027	-163.027	0.773315	-0.773315		5.1	0.756054	-1	0.0466643	-0.0491717		5.1	25.3229	-25.3229	0.773315	-0.773315		5.1	0.258292	-1	0.0466643	-0.0491717
	5.2	6.83686	-6.83686	0.744296	-0.744296		5.2	0.0441607	-0.0441689	0.0442558	-0.0464903		5.2	154.149	-154.149	0.744296	-0.744296		5.2	0.664568	-1	0.0442558	-0.0464903		5.2	22.7612	-22.7612	0.744296	-0.744296		5.2	0.23374	-1	0.0442558	-0.0464903
	5.3	6.05804	-6.05804	0.7171	-0.7171		5.3	0.0416094	-0.0424076	0.0420147	-0.0439763		5.3	142.709	-142.709	0.7171	-0.7171		5.3	0.576819	-1	0.0420147	-0.0439763		5.3	21.037	-21.037	0.7171	-0.7171		5.3	0.213717	-0.312379	0.0420147	-0.0439763
	5.4	5.24876	-5.24876	0.692317	-0.692317		5.4	0.0386875	-0.0401235	0.0399703	-0.0416591		5.4	128.73	-128.73	0.692317	-0.692317		5.4	0.494124	-1	0.0399703	-0.0416591		5.4	19.9015	-19.9015	0.692317	-0.692317		5.4	0.196406	-0.230326	0.0399703	-0.0416591
	5.5	4.45959	-4.45959	0.670642	-0.670642		5.5	0.0356956	-0.0373873	0.0381558	-0.0395717		5.5	112.73	-112.73	0.670642	-0.670642		5.5	0.418022	-1	0.0381558	-0.0395717		5.5	19.0429	-19.0429	0.670642	-0.670642		5.5	0.180438	-0.194083	0.0381558	-0.0395717
	5.6	3.75545	-3.75545	0.652874	-0.652874		5.6	0.0330845	-0.0345943	0.0366074	-0.0377505		5.6	95.8062	-95.8062	0.652874	-0.652874		5.6	0.350122	-1	0.0366074	-0.0377505		5.6	18.193	-18.193	0.652874	-0.652874		5.6	0.16504	-0.174156	0.0366074	-0.0377505
	5.7	3.19297	-3.19297	0.639894	-0.639894		5.7	0.0313891	-0.0323421	0.0353627	-0.0362328		5.7	79.479	-79.479	0.639894	-0.639894		5.7	0.291786	-1	0.0353627	-0.0362328		5.7	17.1826	-17.1826	0.639894	-0.639894		5.7	0.149925	-0.16053	0.0353627	-0.0362328
	5.8	2.80157	-2.80157	0.63262	-0.63262		5.8	0.0310999	-0.0312586	0.0344578	-0.0350551		5.8	65.2588	-65.2588	0.63262	-0.63262		5.8	0.243647	-1	0.0344578	-0.0350551		5.8	15.9467	-15.9467	0.63262	-0.63262		5.8	0.13514	-0.14882	0.0344578	-0.0350551
	5.9	2.56877	-2.56877	0.631947	-0.631947		5.9	0.0324385	-0.0317398	0.033924	-0.0342484		5.9	54.0609	-54.0609	0.631947	-0.631947		5.9	0.205166	-0.638577	0.033924	-0.0342484		5.9	14.5043	-14.5043	0.631947	-0.631947		5.9	0.120948	-0.137023	0.033924	-0.0342484
	6	2.44477	-2.44477	0.638665	-0.638665		6	0.0352081	-0.0337649	0.0337833	-0.0338348		6	45.8156	-45.8156	0.638665	-0.638665		6	0.174644	-0.241528	0.0337833	-0.0338348		6	12.9355	-12.9355	0.638665	-0.638665		6	0.107773	-0.124443	0.0337833	-0.0338348
	6.1	2.36898	-2.36898	0.653386	-0.653386		6.1	0.038903	-0.0369765	0.0340454	-0.033824		6.1	39.6377	-39.6377	0.653386	-0.653386		6.1	0.149885	-0.167915	0.0340454	-0.033824		6.1	11.3596	-11.3596	0.653386	-0.653386		6.1	0.0961811	-0.111275	0.0340454	-0.033824
	6.2	2.29492	-2.29492	0.676495	-0.676495		6.2	0.0429583	-0.0409056	0.0347058	-0.0342115		6.2	34.4649	-34.4649	0.676495	-0.676495		6.2	0.129024	-0.13601	0.0347058	-0.0342115		6.2	9.91494	-9.91494	0.676495	-0.676495		6.2	0.0868546	-0.0984239	0.0347058	-0.0342115
	6.3	2.19794	-2.19794	0.708144	-0.708144		6.3	0.046923	-0.045126	0.0357469	-0.0349797		6.3	29.5911	-29.5911	0.708144	-0.708144		6.3	0.11092	-0.117517	0.0357469	-0.0349797		6.3	8.73234	-8.73234	0.708144	-0.708144		6.3	0.0804663	-0.087272	0.0357469	-0.0349797
	6.4	2.07158	-2.07158	0.748281	-0.748281		6.4	0.0505314	-0.0493083	0.0371404	-0.0361003		6.4	24.7886	-24.7886	0.748281	-0.748281		6.4	0.0951242	-0.103674	0.0371404	-0.0361003		6.4	7.89346	-7.89346	0.748281	-0.748281		6.4	0.0773502	-0.0791978	0.0371404	-0.0361003
	6.5	1.92153	-1.92153	0.796714	-0.796714		6.5	0.0537422	-0.0532396	0.0388516	-0.0375386		6.5	20.1811	-20.1811	0.796714	-0.796714		6.5	0.081722	-0.0913348	0.0388516	-0.0375386		6.5	7.38677	-7.38677	0.796714	-0.796714		6.5	0.0770561	-0.0748845	0.0388516	-0.0375386
	6.6	1.76105	-1.76105	0.853178	-0.853178		6.6	0.0568028	-0.05686	0.040843	-0.0392571		6.6	16.0716	-16.0716	0.853178	-0.853178		6.6	0.0712424	-0.0798464	0.040843	-0.0392571		6.6	7.10153	-7.10153	0.853178	-0.853178		6.6	0.0782503	-0.0739262	0.040843	-0.0392571
	6.7	1.60804	-1.60804	0.917393	-0.917393		6.7	0.0603693	-0.0603388	0.0430776	-0.0412188		6.7	12.7826	-12.7826	0.917393	-0.917393		6.7	0.0645616	-0.0701028	0.0430776	-0.0412188		6.7	6.87915	-6.87915	0.917393	-0.917393		6.7	0.0792365	-0.0750994	0.0430776	-0.0412188
	6.8	1.48286	-1.48286	0.989112	-0.989112		6.8	0.0656861	-0.0641857	0.045521	-0.0433894		6.8	10.485	-10.485	0.989112	-0.989112		6.8	0.0625029	-0.0638497	0.045521	-0.0433894		6.8	6.57918	-6.57918	0.989112	-0.989112		6.8	0.0786607	-0.0769167	0.045521	-0.0433894
	6.9	1.40492	-1.40492	1.06815	-1.06815		6.9	0.0747763	-0.0693286	0.0481425	-0.0457379		6.9	9.05335	-9.05335	1.06815	-1.06815		6.9	0.0649518	-0.0624065	0.0481425	-0.0457379		6.9	6.11874	-6.11874	1.06815	-1.06815		6.9	0.0759481	-0.0779767	0.0481425	-0.0457379
	7	1.38719	-1.38719	1.15439	-1.15439		7	0.0905297	-0.0770141	0.0509152	-0.0482378		7	8.12006	-8.12006	1.15439	-1.15439		7	0.0704323	-0.0655856	0.0509152	-0.0482378		7	5.49171	-5.49171	1.15439	-1.15439		7	0.0716206	-0.0771321	0.0509152	-0.0482378
	7.1	1.43103	-1.43103	1.24782	-1.24782		7.1	0.116686	-0.0884593	0.0538163	-0.050866		7.1	7.33331	-7.33331	1.24782	-1.24782		7.1	0.0771279	-0.072092	0.0538163	-0.050866		7.1	4.79786	-4.79786	1.24782	-1.24782		7.1	0.0681095	-0.0738744	0.0538163	-0.050866
	7.2	1.52647	-1.52647	1.34847	-1.34847		7.2	0.158104	-0.104488	0.0568266	-0.0536034		7.2	6.52892	-6.52892	1.34847	-1.34847		7.2	0.0842811	-0.0805571	0.0568266	-0.0536034		7.2	4.30445	-4.30445	1.34847	-1.34847		7.2	0.0723407	-0.0696702	0.0568266	-0.0536034
	7.3	1.65817	-1.65817	1.4565	-1.4565		7.3	0.22201	-0.125455	0.0599298	-0.0564337		7.3	5.71901	-5.71901	1.4565	-1.4565		7.3	0.0931822	-0.0901067	0.0599298	-0.0564337		7.3	4.44219	-4.44219	1.4565	-1.4565		7.3	0.102103	-0.0700464	0.0599298	-0.0564337
	7.4	1.81131	-1.81131	1.57213	-1.57213		7.4	0.3214	-0.151405	0.0631125	-0.0593435		7.4	5.01479	-5.01479	1.57213	-1.57213		7.4	0.108772	-0.100686	0.0631125	-0.0593435		7.4	5.45748	-5.45748	1.57213	-1.57213		7.4	0.208373	-0.0813655	0.0631125	-0.0593435

## Sheet: Supp Fig 4
	Sup fig 4a									Sup fig 4b
			G value
			2% laser power			20% laser power					G value
		mApple concentration (µM)	Replicate 1	Replicate 2	Replicate 3	Replicate 1	Replicate 2	Replicate 3		Ionic strenght (mM)	Replicate 1	Replicate 2	Replicate 3
		95	0.417571	0.418162	0.418524	-	-	-		50	0.361298	0.370561	0.369965
		30	0.407544	0.40827	0.409358	0.413034	0.412786	0.413238		100	0.368198	0.368811	0.368649
		10	0.403205	0.402455	0.404859	0.405265	0.406878	0.409007		150	0.369195	0.369461	0.369597
		3	-	-	-	0.40091	0.402512	0.403123		200	0.370606	0.37135	0.371151
		1	-	-	-	0.395915	0.397177	0.399589
		0.3	-	-	-	0.390129	0.389337	0.389013

## Sheet: Supp Fig 5
	Fig 5a						Fig 5b			Observed pH
			Measured pH					Buffer step	Buffer pH	Replicate 1	Replicate 2	Replicate 3
		Buffer pH	Replicate 1	Replicate 2	Replicate 3			1	7.45	7.30606	7.34542	7.29241
		7.45	7.32652	7.31514	7.30832			2	4.59	5.19609	5.12509	5.15588
		7.03	7.04993	7.0252	7.0614			3	7.45	6.98285	6.84676	6.99361
		6.57	6.60918	6.56814	6.61009			4	4.59	4.59439	4.91193	4.62364
		6.02	5.80611	5.80717	5.80326			5	7.45	7.12104	7.12607	7.19617
		5.6	5.38424	5.39871	5.41441			6	4.59	4.87229	4.99116	5.10151
		5.05	4.92053	5.09216	5.09046
		4.59	4.7794	4.77616	4.87212

## Sheet: Supp Fig 9
	Fig sup 9		Coincident endosomes (%)
			TfR		TMEM106b
			Rab5a	LAMP1	Rab5a	LAMP1
		Image 1	36.2573	47.4104	28.3843	60.745
		Image 2	36.5138	27.7978	26.8293	49.5652
		Image 3	50	39.1111	19.3277	80.8917
		Image 4	46.9072	31.7597	22.6415
		Image 5	59.8039	47.0449	9.21053
		Image 6	43.4426
		Image 7	53.5055
		Image 8	45.092
		Image 9	77.7108

[truncated: 12 more sheets: Supp Fig 11, Supp Fig 12, Supp Fig 13, Supp Fig 14, Supp Fig 15, Supp Fig 16, Supp Fig 17, Supp Fig 19, Supp Fig 20, Supp Fig 22, Supp Fig 23, Supp Fig 25]
